# Supplementary material for: Cross-Species Susceptibility of Emerging Variants of SARS-CoV-2 Spike
Source: Genes (Basel). 2024 Oct 14;15(10):1321. doi: 10.3390/genes15101321 (PMC11507407; doi:10.3390/genes15101321)
Supplement: Supplementary file 1 [file genes-15-01321-s001.zip › Supplementary Table S1.xlsx]

## Sheet: Sheet1
Order	Species	Common Name	Cells	Tissue Source	Distribution	Roles	Natural Infection	Experimental Infection
Chiroptera	Myotis laniger	Chinese water myotis	MlKI	Kidney	Asia	Wild animals
Didelphimorphia	Monodelphis domestica	Gray short-tailed opossum	OK	Kidney	Worldwide	Wild animals, pet animals
Chiroptera	Aselliscus stoliczkanus	Stoliczka's Asian trident bat	AseKi	Kidney	Asia	Wild animals
Chiroptera	Hipposideros pomona	Andersen's round leaf bat	HPKi	Kidney	Asia	Wild animals
Chiroptera	Tylonycteris robustula	Greater bamboo bat	TrKi	Kidney	Asia	Wild animals
Primates	Homo sapiens	Human	Huh7	Liver	Worldwide		Yes
Carnivora	Felis catus	Cat	F81	Kidney	Worldwide	Pet animals, stray animal	Yes	Yes
Primates	Homo sapiens	Human	A549	Lung	Worldwide		Yes
Marsupialia	Petaurus breviceps	Sugar glider	PbHe	Heart	Worldwide	Wild animals, pet animals
Carnivora	Neovison vison	Mink	Mv.1.Lu	Lung	Worldwide	Wild animals, farm animals	Yes	Yes
Primates	Chlorocebus sabaeus	Africa green monkey	Vero	Kidney	Worldwide	Wild animals, experimental animals		Yes
Artiodactyla	Sus scrofa	Pig	PK-15	Kidney	Worldwide	Domestic animals, experimental animals		Controversial
Scandentia	Tupaia belangeri	Northern tree shrew	TbKi	Kidney		Wild animals, experimental animals, pet animals		Yes
Carnivora	Canis lupus	Dog	BcKi	Kidney	Worldwide	Pet animals, stray animal, experimental animals	Yes	Yes
Perissodactyla	Equus caballus	Horse	EcKi	Kidney	Worldwide	Domestic animals		No
Chiroptera	Miniopterus fuliginosus	Eastern bent-wing bat	MfuKi	Kidney	Asia	Wild animals
Carnivora	Mustela putorius	Ferret	MpuKi	Kidney	Worldwide	Wild animals, farm animals, pet animals	Yes	Yes
Perissodactyla	Equus asinus	Donkey	EaKi	Kidney	Worldwide	Domestic animals
Chiroptera	Myotis muricola	Nepalese whiskered bat	MmKi	Kidney	Asia	Wild animals
Artiodactyla	Bos taurus	Cattle	MDBK	Kidney	Worldwide	Domestic animals		No
Rodentia	Mesocricetus auratus	Golden hamster	BHK-21	Kidney	Worldwide	Wild animalsm, pet animals	Yes	Yes
Primates	Macaca fascicularis	Crab-eating macaque	MfKi	Kidney	Worldwide	Wild animals, experimental animals		Yes
Chiroptera	Myotis daubentonii	Daubenton's bat	MdKi	Kidney	Asia, Europe	Wild animals
Chiroptera	Eonycteris spelaea	Lesser dawn bat	EosBEF	Embyo	Asia	Wild animals
Chiroptera	Murina hilgendorfi	Hilgendorf's tube-nosed bat	MhKi	Kidney	Asia	Wild animals
Chiroptera	Pipistrellus abramus	Japanese pipistrelle	PabKi	Kidney	Asia	Wild animals
Lagomorpha	Oryctolagus cuniculus	European rabbit	OcKi	Kidney	Worldwide	Wild animals, farm animals, pet animals		No
Chiroptera	Myotis siligorensis	Himalayan whiskered bat	MsKi	Kidney	Asia	Wild animals
Artiodactyla	Ovis aries	Sheep	OaKi	Kidney	Worldwide	Domestic animals		No
Chiroptera	Myotis fimbriatus	Fringed long-footed myotis	MfiKi	Kidney	Asia	Wild animals
Carnivora	Paguma larvata	Palm civet	PlKi	Kidney	Worldwide	Wild animals, farm animals
Rodentia	Octodon degus	Common degu	OdKi	Kidney	Worldwide	Wild animalsm, pet animals
Rodentia	Graphiurus kelleni	Kellen's dormouse	GkKi	Kidney	Worldwide	Wild animalsm, pet animals
Rodentia	Heterocephalus glaber	Naked mole-rat	NEF	Embyo	Africa	Wild animal
Chiroptera	Barbastella beijingensis	Beijing Barbastelle	BbKi	Kidney	Asia	Wild animals
Chiroptera	Kerivoula hardwickii	Common Woolly Bat	KkKi	Kidney	Asia	Wild animal
Chiroptera	Myotis petax	Eastern Water Bat	MpeKi	Kidney	Asia	Wild animals
Chiroptera	Myotis pilosus	Rickett's big-footed myotis	MpKi	Kidney	Asia	Wild animals
Carnivora	Nyctereutes procyonoides	Raccoon dog	NpKi	Kidney	Worldwide	Wild animals, farm animals	No	Yes
Chiroptera	Pteropus alecto	Black flying fox	PaKi	Kidney	Asia, Australia	Wild animals
Hyracoidea	Procavia capensis	Rock hyrax	PcKi	Kidney	Africa	Wild animals
Rodentia	Pachyuromys duprasi	Fat-tailed gerbil	PdKi	Kidney	Worldwide	Wild animalsm, pet animals
Chiroptera	Pipistrellus javanicus	Javan pipistrelle	PjKi	Kidney	Africa	Wild animals
Chiroptera	Rhinolophus malayanus	Malayan horseshoe bat	RmKi	Kidney	Asia	Wild animals
Chiroptera	Rhinolophus pearsonii	Pearson's Horseshoe Bat	RpKi	Kidney	Asia	Wild animals
Chiroptera	Plecotus auritus	Brown long-eared bat	PlaKi	Kidney	Europe	Wild animals
Chiroptera	Taphozous melanopogon	Black bearded tomb bat	TmKi	Kidney	Asia	Wild animals
Chiroptera	Vespertilio sinensis	Asian particolored bat	VsKi	Kidney	Asia	Wild animals
Carnivora	Vulpes vulpes	Red fox	VvKi	Kidney	Worldwide	Wild animals, farm animals
Rodentia	Mus musculus	House mouse	MusKi	Kidney	Yes	Wild animals, farm animals, pet animals		Yes
Chiroptera	Hipposideros pomona	Andersen's foundleaf bat	HpKi	Kidney	Asia	Wild animals
Chiroptera	Myotis daubentonii	Daubenton's Bat	MdKi	Kidney	Asia, Europe	Wild animals
Chiroptera	Myotis fimbriatus	King horseshoe bat	MfiKi	Kidney	Asia	Wild animals
