# Supplementary material for: Cross-Species Susceptibility of Emerging Variants of SARS-CoV-2 Spike
Source: Genes (Basel). 2024 Oct 14;15(10):1321. doi: 10.3390/genes15101321 (PMC11507407; doi:10.3390/genes15101321)
Supplement: Supplementary file 1 [file genes-15-01321-s001.zip › Supplementary Table S2.xlsx]

## Sheet: Sheet1
A. Sequnce Identity among tested S proteins
	wuhan-1	B.1.617.2	XBB	XBB.1.5	XBB.1.16	EG.5.1	BA.2.75	BA.2.86	RmYN02	RaTG13
wuhan-hu-1	-
B.1.617.2	0.992	-
XBB	0.9673	0.9657	-
XBB.1.5	0.9665	0.9649	0.9984	-
XBB.1.16	0.9657	0.9633	0.9968	0.9984	-
EG.5.1	0.9649	0.9633	0.9968	0.9984	0.9968	-
BA.2.75	0.9705	0.9696	0.988	0.9872	0.9856	0.9856	-
BA.2.86	0.9448	0.9522	0.9688	0.9688	0.9673	0.9673	0.9705	-
RmYN02	0.7244	0.7207	0.7092	0.7108	0.7108	0.7108	0.7127	0.706	-
RaTG13	0.9737	0.9681	0.9521	0.9513	0.9497	0.9497	0.9513	0.9355	0.7239	-
B. Amino acid differences among tested S proteins
	wuhan-1	B.1.617.2	XBB	XBB.1.5	XBB.1.16	EG.5.1	BA.2.75	BA.2.86	RmYN02	RaTG13
wuhan-hu-1	-
B.1.617.2	10	-
XBB	41	43	-
XBB.1.5	42	44	2	-
XBB.1.16	43	46	4	2	-
EG.5.1	44	46	4	2	4	-
BA.2.75	37	38	15	16	18	18	-
BA.2.86	63	43	39	39	41	41	37	-
RmYN02	344	348	362	360	360	360	358	366	-
RaTG13	33	40	60	61	63	63	61	81	346	-
