# Supplementary material for: Cross-Species Susceptibility of Emerging Variants of SARS-CoV-2 Spike
Source: Genes (Basel). 2024 Oct 14;15(10):1321. doi: 10.3390/genes15101321 (PMC11507407; doi:10.3390/genes15101321)
Supplement: Supplementary file 1 [file genes-15-01321-s001.zip › Supplementary Table S3.xlsx]

## Sheet: Sheet 1
Order	Family	Species	Common Name	Cell	Virus	Mean	SD
Primates	Hominidae	Homo sapiens	Human	A549	VSVΔG*-BA.2.75	1.83	0.355949
Primates	Hominidae	Homo sapiens	Human	A549	VSVΔG*-BA.2.86	3.16	0.501431
Primates	Hominidae	Homo sapiens	Human	A549	VSVΔG*-NoG	0.14	0.0493288
Primates	Hominidae	Homo sapiens	Human	A549	VSVΔG*-EG.5.1	2.04	0.410041
Primates	Hominidae	Homo sapiens	Human	A549	VSVΔG*-B.1.617.2	2.26	0.14
Primates	Hominidae	Homo sapiens	Human	A549	VSVΔG*-RaTG13	1.58	0.283549
Primates	Hominidae	Homo sapiens	Human	A549	VSVΔG*-RmYN02	1.81	0.187172
Primates	Hominidae	Homo sapiens	Human	A549	VSVΔG*-SARS2	1.95	0.273008
Primates	Hominidae	Homo sapiens	Human	A549	VSVΔG*-XBB	1.89	0.360185
Primates	Hominidae	Homo sapiens	Human	A549	VSVΔG*-XBB.1.16	2.29	0.28688
Primates	Hominidae	Homo sapiens	Human	A549	VSVΔG*-XBB.1.5	2.4	0.500533
Chiroptera	Hipposideridae	Aselliscus stoliczkanus	Nepalese whiskered bat	AsKi	VSVΔG*-BA.2.75	2.91	0.141421
Chiroptera	Hipposideridae	Aselliscus stoliczkanus	Nepalese whiskered bat	AsKi	VSVΔG*-BA.2.86	3.88	0.406489
Chiroptera	Hipposideridae	Aselliscus stoliczkanus	Nepalese whiskered bat	AsKi	VSVΔG*-NoG	0.14	0.0770909
Chiroptera	Hipposideridae	Aselliscus stoliczkanus	Nepalese whiskered bat	AsKi	VSVΔG*-EG.5.1	3.15	0.391535
Chiroptera	Hipposideridae	Aselliscus stoliczkanus	Nepalese whiskered bat	AsKi	VSVΔG*-B.1.617.2	4.06	0.304056
Chiroptera	Hipposideridae	Aselliscus stoliczkanus	Nepalese whiskered bat	AsKi	VSVΔG*-RaTG13	2.65	0.583981
Chiroptera	Hipposideridae	Aselliscus stoliczkanus	Nepalese whiskered bat	AsKi	VSVΔG*-RmYN02	2.1	0.558301
Chiroptera	Hipposideridae	Aselliscus stoliczkanus	Nepalese whiskered bat	AsKi	VSVΔG*-SARS2	2.57	0.113137
Chiroptera	Hipposideridae	Aselliscus stoliczkanus	Nepalese whiskered bat	AsKi	VSVΔG*-XBB	3.06	0.0919239
Chiroptera	Hipposideridae	Aselliscus stoliczkanus	Nepalese whiskered bat	AsKi	VSVΔG*-XBB.1.16	3.97	0.212132
Chiroptera	Hipposideridae	Aselliscus stoliczkanus	Nepalese whiskered bat	AsKi	VSVΔG*-XBB.1.5	2.96	0.0919239
Rodentia	Heterocephalidae	Heterocephalus glaber	Naked mole-rat	NEF	VSVΔG*-BA.2.75	0.56	0.302379
Rodentia	Heterocephalidae	Heterocephalus glaber	Naked mole-rat	NEF	VSVΔG*-BA.2.86	1.42	0.440341
Rodentia	Heterocephalidae	Heterocephalus glaber	Naked mole-rat	NEF	VSVΔG*-NoG	0.08	0.036756
Rodentia	Heterocephalidae	Heterocephalus glaber	Naked mole-rat	NEF	VSVΔG*-EG.5.1	0.73	0.3188
Rodentia	Heterocephalidae	Heterocephalus glaber	Naked mole-rat	NEF	VSVΔG*-B.1.617.2	0.49	0.117898
Rodentia	Heterocephalidae	Heterocephalus glaber	Naked mole-rat	NEF	VSVΔG*-RaTG13	0.56	0.170587
Rodentia	Heterocephalidae	Heterocephalus glaber	Naked mole-rat	NEF	VSVΔG*-RmYN02	0.5	0.106927
Rodentia	Heterocephalidae	Heterocephalus glaber	Naked mole-rat	NEF	VSVΔG*-SARS2	1.11	0.03
Rodentia	Heterocephalidae	Heterocephalus glaber	Naked mole-rat	NEF	VSVΔG*-XBB	0.77	0.277549
Rodentia	Heterocephalidae	Heterocephalus glaber	Naked mole-rat	NEF	VSVΔG*-XBB.1.16	0.69	0.230072
Rodentia	Heterocephalidae	Heterocephalus glaber	Naked mole-rat	NEF	VSVΔG*-XBB.1.5	0.84	0.650333
Chiroptera	Vespertilionidae	Barbastella beijingensis	Beijing wide-eared bat	BbKi	VSVΔG*-BA.2.75	0.69	0.125033
Chiroptera	Vespertilionidae	Barbastella beijingensis	Beijing wide-eared bat	BbKi	VSVΔG*-BA.2.86	0.83	0.180831
Chiroptera	Vespertilionidae	Barbastella beijingensis	Beijing wide-eared bat	BbKi	VSVΔG*-NoG	0.29	0.0737111
Chiroptera	Vespertilionidae	Barbastella beijingensis	Beijing wide-eared bat	BbKi	VSVΔG*-EG.5.1	0.85	0.158745
Chiroptera	Vespertilionidae	Barbastella beijingensis	Beijing wide-eared bat	BbKi	VSVΔG*-B.1.617.2	0.78	0.209523
Chiroptera	Vespertilionidae	Barbastella beijingensis	Beijing wide-eared bat	BbKi	VSVΔG*-SARS2	0.99	0.03
Chiroptera	Vespertilionidae	Barbastella beijingensis	Beijing wide-eared bat	BbKi	VSVΔG*-XBB	0.72	0.135769
Chiroptera	Vespertilionidae	Barbastella beijingensis	Beijing wide-eared bat	BbKi	VSVΔG*-XBB.1.16	0.81	0.184481
Chiroptera	Vespertilionidae	Barbastella beijingensis	Beijing wide-eared bat	BbKi	VSVΔG*-XBB.1.5	0.7	0.125033
Carnivora	Canidae	Canis lupus	Dog	BcKi	VSVΔG*-BA.2.75	1.3	0.240069
Carnivora	Canidae	Canis lupus	Dog	BcKi	VSVΔG*-BA.2.86	1.54	0.455448
Carnivora	Canidae	Canis lupus	Dog	BcKi	VSVΔG*-NoG	0.55	0.133167
Carnivora	Canidae	Canis lupus	Dog	BcKi	VSVΔG*-EG.5.1	1.67	0.175214
Carnivora	Canidae	Canis lupus	Dog	BcKi	VSVΔG*-B.1.617.2	1.94	0.315753
Carnivora	Canidae	Canis lupus	Dog	BcKi	VSVΔG*-RaTG13	1.64	0.804301
Carnivora	Canidae	Canis lupus	Dog	BcKi	VSVΔG*-RmYN02	0.66	0.133167
Carnivora	Canidae	Canis lupus	Dog	BcKi	VSVΔG*-SARS2	1.64	0.236925
Carnivora	Canidae	Canis lupus	Dog	BcKi	VSVΔG*-XBB	0.99	0.064291
Carnivora	Canidae	Canis lupus	Dog	BcKi	VSVΔG*-XBB.1.16	2	0.150444
Carnivora	Canidae	Canis lupus	Dog	BcKi	VSVΔG*-XBB.1.5	1.14	0.061101
Carnivora	Canidae	Canis lupus	Dog	BcLu	VSVΔG*-BA.2.75	0.95	0.77264
Carnivora	Canidae	Canis lupus	Dog	BcLu	VSVΔG*-BA.2.86	1.51	0.136504
Carnivora	Canidae	Canis lupus	Dog	BcLu	VSVΔG*-NoG	0.18	0.0416333
Carnivora	Canidae	Canis lupus	Dog	BcLu	VSVΔG*-EG.5.1	1.03	0.10504
Carnivora	Canidae	Canis lupus	Dog	BcLu	VSVΔG*-B.1.617.2	4.51	1.54824
Carnivora	Canidae	Canis lupus	Dog	BcLu	VSVΔG*-RaTG13	0.71	0.175214
Carnivora	Canidae	Canis lupus	Dog	BcLu	VSVΔG*-RmYN02	0.68	0.222785
Carnivora	Canidae	Canis lupus	Dog	BcLu	VSVΔG*-SARS2	2.11	0.32909
Carnivora	Canidae	Canis lupus	Dog	BcLu	VSVΔG*-XBB	1.46	0.070946
Carnivora	Canidae	Canis lupus	Dog	BcLu	VSVΔG*-XBB.1.16	1.53	0.169214
Carnivora	Canidae	Canis lupus	Dog	BcLu	VSVΔG*-XBB.1.5	1.34	0.168028
Rodentia	Cricetidae	Mesocricetus auratus	Golden hamster	BHK-21	VSVΔG*-BA.2.75	3.83	0.408207
Rodentia	Cricetidae	Mesocricetus auratus	Golden hamster	BHK-21	VSVΔG*-BA.2.86	5.24	1.53366
Rodentia	Cricetidae	Mesocricetus auratus	Golden hamster	BHK-21	VSVΔG*-NoG	0.03	0.030271
Rodentia	Cricetidae	Mesocricetus auratus	Golden hamster	BHK-21	VSVΔG*-EG.5.1	4.29	0.940549
Rodentia	Cricetidae	Mesocricetus auratus	Golden hamster	BHK-21	VSVΔG*-B.1.617.2	5.72	1.35337
Rodentia	Cricetidae	Mesocricetus auratus	Golden hamster	BHK-21	VSVΔG*-RaTG13	4.3	0.640859
Rodentia	Cricetidae	Mesocricetus auratus	Golden hamster	BHK-21	VSVΔG*-RmYN02	4.3	0.640859
Rodentia	Cricetidae	Mesocricetus auratus	Golden hamster	BHK-21	VSVΔG*-SARS2	5.68	1.41418
Rodentia	Cricetidae	Mesocricetus auratus	Golden hamster	BHK-21	VSVΔG*-XBB	3.74	0.288675
Rodentia	Cricetidae	Mesocricetus auratus	Golden hamster	BHK-21	VSVΔG*-XBB.1.16	4.25	0.603352
Rodentia	Cricetidae	Mesocricetus auratus	Golden hamster	BHK-21	VSVΔG*-XBB.1.5	4.6	0.483356
Perissodactyla	Equidae	Equus caballus	Horse	EaKi	VSVΔG*-BA.2.75	0.06	0.074081
Perissodactyla	Equidae	Equus caballus	Horse	EaKi	VSVΔG*-BA.2.86	0.07	0.0167432
Perissodactyla	Equidae	Equus caballus	Horse	EaKi	VSVΔG*-NoG	0.01	0.0155885
Perissodactyla	Equidae	Equus caballus	Horse	EaKi	VSVΔG*-EG.5.1	0.07	0.041489
Perissodactyla	Equidae	Equus caballus	Horse	EaKi	VSVΔG*-B.1.617.2	0.05	0.015885
Perissodactyla	Equidae	Equus caballus	Horse	EaKi	VSVΔG*-RaTG13	0.04	0.0176163
Perissodactyla	Equidae	Equus caballus	Horse	EaKi	VSVΔG*-RmYN02	0.1	0.0468081
Perissodactyla	Equidae	Equus caballus	Horse	EaKi	VSVΔG*-SARS2	0.13	0.095142
Perissodactyla	Equidae	Equus caballus	Horse	EaKi	VSVΔG*-XBB	0.06	0.0275015
Perissodactyla	Equidae	Equus caballus	Horse	EaKi	VSVΔG*-XBB.1.16	0.07	0.0311769
Perissodactyla	Equidae	Equus asinus	Donkey	EaKi	VSVΔG*-XBB.1.5	0.07	0.0167432
Perissodactyla	Equidae	Equus asinus	Donkey	EcKi	VSVΔG*-BA.2.86	0.09	0.023388
Perissodactyla	Equidae	Equus asinus	Donkey	EcKi	VSVΔG*-NoG	0.08	0.0534634
Perissodactyla	Equidae	Equus asinus	Donkey	EcKi	VSVΔG*-EG.5.1	0.05	0.0723418
Perissodactyla	Equidae	Equus asinus	Donkey	EcKi	VSVΔG*-RaTG13	0.08	0.038223
Perissodactyla	Equidae	Equus asinus	Donkey	EcKi	VSVΔG*-RmYN02	0.03	0.057735
Perissodactyla	Equidae	Equus asinus	Donkey	EcKi	VSVΔG*-SARS2	0.09	0.0612318
Rodentia	Gliridae	Graphiurus kelleni	Kellen's dormouse	GkKi	VSVΔG*-BA.2.75	1.56	0.170098
Rodentia	Gliridae	Graphiurus kelleni	Kellen's dormouse	GkKi	VSVΔG*-BA.2.86	2.47	0.456545
Rodentia	Gliridae	Graphiurus kelleni	Kellen's dormouse	GkKi	VSVΔG*-NoG	0.17	0.0057735
Rodentia	Gliridae	Graphiurus kelleni	Kellen's dormouse	GkKi	VSVΔG*-EG.5.1	1.78	0.292062
Rodentia	Gliridae	Graphiurus kelleni	Kellen's dormouse	GkKi	VSVΔG*-B.1.617.2	1.72	0.185203
Rodentia	Gliridae	Graphiurus kelleni	Kellen's dormouse	GkKi	VSVΔG*-RaTG13	1.36	0.0378594
Rodentia	Gliridae	Graphiurus kelleni	Kellen's dormouse	GkKi	VSVΔG*-RmYN02	1.08	0.367469
Rodentia	Gliridae	Graphiurus kelleni	Kellen's dormouse	GkKi	VSVΔG*-SARS2	1.23	0.238607
Rodentia	Gliridae	Graphiurus kelleni	Kellen's dormouse	GkKi	VSVΔG*-XBB	1.65	0.33
Rodentia	Gliridae	Graphiurus kelleni	Kellen's dormouse	GkKi	VSVΔG*-XBB.1.16	2.58	0.397157
Rodentia	Gliridae	Graphiurus kelleni	Kellen's dormouse	GkKi	VSVΔG*-XBB.1.5	1.91	0.207926
Primates	Hominidae	Homo sapiens	Human	Huh-7	VSVΔG*-BA.2.75	13.1	1.77764
Primates	Hominidae	Homo sapiens	Human	Huh-7	VSVΔG*-BA.2.86	16.93	3.1628
Primates	Hominidae	Homo sapiens	Human	Huh-7	VSVΔG*-EG.5.1	12.3	1.38564
Primates	Hominidae	Homo sapiens	Human	Huh-7	VSVΔG*-RaTG13	12.7	1.75784
Primates	Hominidae	Homo sapiens	Human	Huh-7	VSVΔG*-RmYN02	8.34	1.3216
Primates	Hominidae	Homo sapiens	Human	Huh-7	VSVΔG*-SARS2	14.63	1.47422
Primates	Hominidae	Homo sapiens	Human	Huh-7	VSVΔG*-XBB	13.53	0.802081
Primates	Hominidae	Homo sapiens	Human	Huh-7	VSVΔG*-XBB.1.16	15.13	0.378594
Primates	Hominidae	Homo sapiens	Human	Huh-7	VSVΔG*-XBB.1.5	12.17	1.19304
Chiroptera	Vespertilionidae	Kerivoula hardwickii	Kachin woolly bat	KkKi	VSVΔG*-BA.2.75	0.5	0.162891
Chiroptera	Vespertilionidae	Kerivoula hardwickii	Kachin woolly bat	KkKi	VSVΔG*-BA.2.86	0.61	0.165025
Chiroptera	Vespertilionidae	Kerivoula hardwickii	Kachin woolly bat	KkKi	VSVΔG*-NoG	0.19	0.0945163
Chiroptera	Vespertilionidae	Kerivoula hardwickii	Kachin woolly bat	KkKi	VSVΔG*-EG.5.1	0.39	0.083865
Chiroptera	Vespertilionidae	Kerivoula hardwickii	Kachin woolly bat	KkKi	VSVΔG*-B.1.617.2	0.51	0.243379
Chiroptera	Vespertilionidae	Kerivoula hardwickii	Kachin woolly bat	KkKi	VSVΔG*-RaTG13	0.38	0.0450925
Chiroptera	Vespertilionidae	Kerivoula hardwickii	Kachin woolly bat	KkKi	VSVΔG*-RmYN02	0.29	0.212211
Chiroptera	Vespertilionidae	Kerivoula hardwickii	Kachin woolly bat	KkKi	VSVΔG*-SARS2	0.32	0.106927
Chiroptera	Vespertilionidae	Kerivoula hardwickii	Kachin woolly bat	KkKi	VSVΔG*-XBB	0.386667	0.113725
Chiroptera	Vespertilionidae	Kerivoula hardwickii	Kachin woolly bat	KkKi	VSVΔG*-XBB.1.16	0.426667	0.0950438
Chiroptera	Vespertilionidae	Kerivoula hardwickii	Kachin woolly bat	KkKi	VSVΔG*-XBB.1.5	0.243333	0.0862168
Carnivora	Canidae	Canis lupus	Dog	MDCK	VSVΔG*-BA.2.75	1.02	0.181751
Carnivora	Canidae	Canis lupus	Dog	MDCK	VSVΔG*-BA.2.86	1.48	0.115902
Carnivora	Canidae	Canis lupus	Dog	MDCK	VSVΔG*-EG.5.1	1.06	0.273922
Carnivora	Canidae	Canis lupus	Dog	MDCK	VSVΔG*-B.1.617.2	1.01	0.236432
Carnivora	Canidae	Canis lupus	Dog	MDCK	VSVΔG*-SARS2	1.23	0.01
Carnivora	Canidae	Canis lupus	Dog	MDCK	VSVΔG*-XBB	1.11	0.0680686
Carnivora	Canidae	Canis lupus	Dog	MDCK	VSVΔG*-XBB.1.16	1.65	0.12
Carnivora	Canidae	Canis lupus	Dog	MDCK	VSVΔG*-XBB.1.5	0.94	0.147309
Primates	Cercopithecidae	Macaca fascicularis	Crab-eating macaque	MfKi	VSVΔG*-BA.2.75	4.89	0.699738
Primates	Cercopithecidae	Macaca fascicularis	Crab-eating macaque	MfKi	VSVΔG*-BA.2.86	2.77	0.12897
Primates	Cercopithecidae	Macaca fascicularis	Crab-eating macaque	MfKi	VSVΔG*-NoG	0.14	0.0911336
Primates	Cercopithecidae	Macaca fascicularis	Crab-eating macaque	MfKi	VSVΔG*-EG.5.1	2.78	0.370405
Primates	Cercopithecidae	Macaca fascicularis	Crab-eating macaque	MfKi	VSVΔG*-B.1.617.2	2.02	0.199249
Primates	Cercopithecidae	Macaca fascicularis	Crab-eating macaque	MfKi	VSVΔG*-RaTG13	1.81	0.17673
Primates	Cercopithecidae	Macaca fascicularis	Crab-eating macaque	MfKi	VSVΔG*-RmYN02	1.67	0.205994
Primates	Cercopithecidae	Macaca fascicularis	Crab-eating macaque	MfKi	VSVΔG*-SARS2	1.84	0.231589
Primates	Cercopithecidae	Macaca fascicularis	Crab-eating macaque	MfKi	VSVΔG*-XBB	5.59	0.369098
Primates	Cercopithecidae	Macaca fascicularis	Crab-eating macaque	MfKi	VSVΔG*-XBB.1.16	6.87	0.340783
Primates	Cercopithecidae	Macaca fascicularis	Crab-eating macaque	MfKi	VSVΔG*-XBB.1.5	5.63	0.765267
Chiroptera	Miniopteridae	Miniopterus fuliginosus	Eastern bent-wing bat	MfuKi	VSVΔG*-BA.2.75	0.16	0.0791096
Chiroptera	Miniopteridae	Miniopterus fuliginosus	Eastern bent-wing bat	MfuKi	VSVΔG*-BA.2.86	0.17	0.105418
Chiroptera	Miniopteridae	Miniopterus fuliginosus	Eastern bent-wing bat	MfuKi	VSVΔG*-NoG	0.01	0.0127017
Chiroptera	Miniopteridae	Miniopterus fuliginosus	Eastern bent-wing bat	MfuKi	VSVΔG*-EG.5.1	0.26	0.157162
Chiroptera	Miniopteridae	Miniopterus fuliginosus	Eastern bent-wing bat	MfuKi	VSVΔG*-B.1.617.2	0.21	0.0814453
Chiroptera	Miniopteridae	Miniopterus fuliginosus	Eastern bent-wing bat	MfuKi	VSVΔG*-RaTG13	0.2	0.034641
Chiroptera	Miniopteridae	Miniopterus fuliginosus	Eastern bent-wing bat	MfuKi	VSVΔG*-RmYN02	0.07	0.0427356
Chiroptera	Miniopteridae	Miniopterus fuliginosus	Eastern bent-wing bat	MfuKi	VSVΔG*-SARS2	0.47	0.0208167
Chiroptera	Miniopteridae	Miniopterus fuliginosus	Eastern bent-wing bat	MfuKi	VSVΔG*-XBB	0.29	0.0152753
Chiroptera	Miniopteridae	Miniopterus fuliginosus	Eastern bent-wing bat	MfuKi	VSVΔG*-XBB.1.16	0.23	0.0288675
Chiroptera	Miniopteridae	Miniopterus fuliginosus	Eastern bent-wing bat	MfuKi	VSVΔG*-XBB.1.5	0.3	0.0404145
Chiroptera	Vespertilionidae	Murina hilgendorfi	Murina hilgendorfi	MhKi	VSVΔG*-BA.2.75	1.56	0.146401
Chiroptera	Vespertilionidae	Murina hilgendorfi	Murina hilgendorfi	MhKi	VSVΔG*-BA.2.86	2.23	0.01
Chiroptera	Vespertilionidae	Murina hilgendorfi	Murina hilgendorfi	MhKi	VSVΔG*-NoG	0.88	0.240069
Chiroptera	Vespertilionidae	Murina hilgendorfi	Murina hilgendorfi	MhKi	VSVΔG*-EG.5.1	2.16	0.296704
Chiroptera	Vespertilionidae	Murina hilgendorfi	Murina hilgendorfi	MhKi	VSVΔG*-B.1.617.2	3.02	0.329596
Chiroptera	Vespertilionidae	Murina hilgendorfi	Murina hilgendorfi	MhKi	VSVΔG*-SARS2	3.92	0.735686
Chiroptera	Vespertilionidae	Murina hilgendorfi	Murina hilgendorfi	MhKi	VSVΔG*-XBB	2.11	0.195021
Chiroptera	Vespertilionidae	Murina hilgendorfi	Murina hilgendorfi	MhKi	VSVΔG*-XBB.1.16	1.98	0.212211
Chiroptera	Vespertilionidae	Murina hilgendorfi	Murina hilgendorfi	MhKi	VSVΔG*-XBB.1.5	1.6	0.0888819
Chiroptera	Vespertilionidae	Myotis laniger	Chinese water myotis	MlKi	VSVΔG*-BA.2.75	5.18	0.510327
Chiroptera	Vespertilionidae	Myotis laniger	Chinese water myotis	MlKi	VSVΔG*-BA.2.86	5.97	0.445009
Chiroptera	Vespertilionidae	Myotis laniger	Chinese water myotis	MlKi	VSVΔG*-NoG	0.1	0.0321455
Chiroptera	Vespertilionidae	Myotis laniger	Chinese water myotis	MlKi	VSVΔG*-EG.5.1	5.38	0.0737111
Chiroptera	Vespertilionidae	Myotis laniger	Chinese water myotis	MlKi	VSVΔG*-B.1.617.2	4.09	0.814514
Chiroptera	Vespertilionidae	Myotis laniger	Chinese water myotis	MlKi	VSVΔG*-SARS2	5.3	0.471204
Chiroptera	Vespertilionidae	Myotis laniger	Chinese water myotis	MlKi	VSVΔG*-XBB	4.53	0.480312
Chiroptera	Vespertilionidae	Myotis laniger	Chinese water myotis	MlKi	VSVΔG*-XBB.1.16	5.74	0.656531
Chiroptera	Vespertilionidae	Myotis laniger	Chinese water myotis	MlKi	VSVΔG*-XBB.1.5	4.99	0.080829
Chiroptera	Vespertilionidae	Myotis muricola	Nepalese whiskered bat	MmKi	VSVΔG*-BA.2.75	0.23	0.180078
Chiroptera	Vespertilionidae	Myotis muricola	Nepalese whiskered bat	MmKi	VSVΔG*-BA.2.86	0.78	0.355293
Chiroptera	Vespertilionidae	Myotis muricola	Nepalese whiskered bat	MmKi	VSVΔG*-NoG	0.1	0.0200749
Chiroptera	Vespertilionidae	Myotis muricola	Nepalese whiskered bat	MmKi	VSVΔG*-EG.5.1	0.35	0.08544
Chiroptera	Vespertilionidae	Myotis muricola	Nepalese whiskered bat	MmKi	VSVΔG*-B.1.617.2	0.19	0.127775
Chiroptera	Vespertilionidae	Myotis muricola	Nepalese whiskered bat	MmKi	VSVΔG*-RaTG13	0.16	0.0869502
Chiroptera	Vespertilionidae	Myotis muricola	Nepalese whiskered bat	MmKi	VSVΔG*-RmYN02	0.15	0.187777
Chiroptera	Vespertilionidae	Myotis muricola	Nepalese whiskered bat	MmKi	VSVΔG*-SARS2	0.3	0.15308
Chiroptera	Vespertilionidae	Myotis muricola	Nepalese whiskered bat	MmKi	VSVΔG*-XBB	0.07	0.0505206
Chiroptera	Vespertilionidae	Myotis muricola	Nepalese whiskered bat	MmKi	VSVΔG*-XBB.1.16	0.16	0.131306
Chiroptera	Vespertilionidae	Myotis muricola	Nepalese whiskered bat	MmKi	VSVΔG*-XBB.1.5	0.17	0.02
Chiroptera	Vespertilionidae	Myotis petax	Eastern water bat	MpeKi	VSVΔG*-BA.2.75	2.05	0.0472582
Chiroptera	Vespertilionidae	Myotis petax	Eastern water bat	MpeKi	VSVΔG*-BA.2.86	2.95	0.883572
Chiroptera	Vespertilionidae	Myotis petax	Eastern water bat	MpeKi	VSVΔG*-NoG	0.13	0.0441059
Chiroptera	Vespertilionidae	Myotis petax	Eastern water bat	MpeKi	VSVΔG*-EG.5.1	2.44	0.95974
Chiroptera	Vespertilionidae	Myotis petax	Eastern water bat	MpeKi	VSVΔG*-B.1.617.2	3.48	0.38527
Chiroptera	Vespertilionidae	Myotis petax	Eastern water bat	MpeKi	VSVΔG*-RaTG13	2.21	0.846188
Chiroptera	Vespertilionidae	Myotis petax	Eastern water bat	MpeKi	VSVΔG*-RmYN02	1.79	0.930161
Chiroptera	Vespertilionidae	Myotis petax	Eastern water bat	MpeKi	VSVΔG*-SARS2	2.9	0.250067
Chiroptera	Vespertilionidae	Myotis petax	Eastern water bat	MpeKi	VSVΔG*-XBB	2.31	0.398288
Chiroptera	Vespertilionidae	Myotis petax	Eastern water bat	MpeKi	VSVΔG*-XBB.1.16	2.79	0.680221
Chiroptera	Vespertilionidae	Myotis petax	Eastern water bat	MpeKi	VSVΔG*-XBB.1.5	2.69	0.634455
Chiroptera	Vespertilionidae	Myotis pilosus	Rickett's big-footed myotis	MpKi	VSVΔG*-BA.2.75	0.9	0.0208167
Chiroptera	Vespertilionidae	Myotis pilosus	Rickett's big-footed myotis	MpKi	VSVΔG*-BA.2.86	1.24	0.101489
Chiroptera	Vespertilionidae	Myotis pilosus	Rickett's big-footed myotis	MpKi	VSVΔG*-NoG	0.03	0.0144338
Chiroptera	Vespertilionidae	Myotis pilosus	Rickett's big-footed myotis	MpKi	VSVΔG*-NoG	0.03	0.0127017
Chiroptera	Vespertilionidae	Myotis pilosus	Rickett's big-footed myotis	MpKi	VSVΔG*-NoG	0.02	0.0135769
Chiroptera	Vespertilionidae	Myotis pilosus	Rickett's big-footed myotis	MpKi	VSVΔG*-EG.5.1	1.09	0.0971253
Chiroptera	Vespertilionidae	Myotis pilosus	Rickett's big-footed myotis	MpKi	VSVΔG*-RaTG13	0.56	0.133167
Chiroptera	Vespertilionidae	Myotis pilosus	Rickett's big-footed myotis	MpKi	VSVΔG*-RmYN02	0.63	0.287286
Chiroptera	Vespertilionidae	Myotis pilosus	Rickett's big-footed myotis	MpKi	VSVΔG*-XBB	1.11	0.0929157
Chiroptera	Vespertilionidae	Myotis pilosus	Rickett's big-footed myotis	MpKi	VSVΔG*-XBB.1.16	0.94	0.135769
Chiroptera	Vespertilionidae	Myotis pilosus	Rickett's big-footed myotis	MpKi	VSVΔG*-XBB.1.5	1.25	0.120968
Carnivora	Mustelidae	Mustela putorius	Ferret	MpuKi.2	VSVΔG*-BA.2.75	2.28	0.484974
Carnivora	Mustelidae	Mustela putorius	Ferret	MpuKi.2	VSVΔG*-BA.2.86	3.22	0.582065
Carnivora	Mustelidae	Mustela putorius	Ferret	MpuKi.2	VSVΔG*-NoG	0.13	0.111723
Carnivora	Mustelidae	Mustela putorius	Ferret	MpuKi.2	VSVΔG*-EG.5.1	2.59	0.172143
Carnivora	Mustelidae	Mustela putorius	Ferret	MpuKi.2	VSVΔG*-B.1.617.2	2.83	1.04886
Carnivora	Mustelidae	Mustela putorius	Ferret	MpuKi.2	VSVΔG*-RaTG13	0.94	0.330807
Carnivora	Mustelidae	Mustela putorius	Ferret	MpuKi.2	VSVΔG*-RmYN02	0.58	0.0848528
Carnivora	Mustelidae	Mustela putorius	Ferret	MpuKi.2	VSVΔG*-SARS2	2.27	0.365011
Carnivora	Mustelidae	Mustela putorius	Ferret	MpuKi.2	VSVΔG*-XBB	2.51	0.460036
Carnivora	Mustelidae	Mustela putorius	Ferret	MpuKi.2	VSVΔG*-XBB.1.16	2.66	0.404475
Carnivora	Mustelidae	Mustela putorius	Ferret	MpuKi.2	VSVΔG*-XBB.1.5	2.35	0.173494
Chiroptera	Vespertilionidae	Myotis siligorensis	Himalayan whiskered bat	MsKi	VSVΔG*-BA.2.75	0.92	0.248261
Chiroptera	Vespertilionidae	Myotis siligorensis	Himalayan whiskered bat	MsKi	VSVΔG*-BA.2.86	1.12	0.205264
Chiroptera	Vespertilionidae	Myotis siligorensis	Himalayan whiskered bat	MsKi	VSVΔG*-BA.2.86	0.64	0.133167
Chiroptera	Vespertilionidae	Myotis siligorensis	Himalayan whiskered bat	MsKi	VSVΔG*-NoG	0.18	0.069282
Chiroptera	Vespertilionidae	Myotis siligorensis	Himalayan whiskered bat	MsKi	VSVΔG*-EG.5.1	0.91	0.151767
Chiroptera	Vespertilionidae	Myotis siligorensis	Himalayan whiskered bat	MsKi	VSVΔG*-B.1.617.2	0.7	0.150444
Chiroptera	Vespertilionidae	Myotis siligorensis	Himalayan whiskered bat	MsKi	VSVΔG*-RaTG13	1.08	0.064291
Chiroptera	Vespertilionidae	Myotis siligorensis	Himalayan whiskered bat	MsKi	VSVΔG*-RmYN02	0.88	0.011547
Chiroptera	Vespertilionidae	Myotis siligorensis	Himalayan whiskered bat	MsKi	VSVΔG*-SARS2	0.88	0.192224
Chiroptera	Vespertilionidae	Myotis siligorensis	Himalayan whiskered bat	MsKi	VSVΔG*-XBB	0.98	0.223681
Chiroptera	Vespertilionidae	Myotis siligorensis	Himalayan whiskered bat	MsKi	VSVΔG*-XBB.1.16	0.93	0.0680686
Chiroptera	Vespertilionidae	Myotis siligorensis	Himalayan whiskered bat	MsKi	VSVΔG*-XBB.1.5	0.96	0.225019
Carnivora	Mustelidae	Neovison vison	Mink	Mv.1.lu	VSVΔG*-BA.2.75	3.91	0.351331
Carnivora	Mustelidae	Neovison vison	Mink	Mv.1.lu	VSVΔG*-BA.2.86	4.74	0.661614
Carnivora	Mustelidae	Neovison vison	Mink	Mv.1.lu	VSVΔG*-NoG	0.06	0.0384231
Carnivora	Mustelidae	Neovison vison	Mink	Mv.1.lu	VSVΔG*-EG.5.1	4.09	0.81185
Carnivora	Mustelidae	Neovison vison	Mink	Mv.1.lu	VSVΔG*-B.1.617.2	4.92	0.28746
Carnivora	Mustelidae	Neovison vison	Mink	Mv.1.lu	VSVΔG*-RaTG13	4.76	0.404269
Carnivora	Mustelidae	Neovison vison	Mink	Mv.1.lu	VSVΔG*-RmYN02	3.65	0.211266
Carnivora	Mustelidae	Neovison vison	Mink	Mv.1.lu	VSVΔG*-SARS2	3.52	0.20664
Carnivora	Mustelidae	Neovison vison	Mink	Mv.1.lu	VSVΔG*-XBB	4.03	0.260576
Carnivora	Mustelidae	Neovison vison	Mink	Mv.1.lu	VSVΔG*-XBB.1.16	4.41	0.182483
Carnivora	Mustelidae	Neovison vison	Mink	Mv.1.lu	VSVΔG*-XBB.1.5	3.72	0.20664
Carnivora	Canidae	Nyctereutes procyonoides	Raccoon dog	NpKi	VSVΔG*-BA.2.75	2.75	0.254231
Carnivora	Canidae	Nyctereutes procyonoides	Raccoon dog	NpKi	VSVΔG*-BA.2.86	3.38	0.293655
Carnivora	Canidae	Nyctereutes procyonoides	Raccoon dog	NpKi	VSVΔG*-NoG	0.23	0.113725
Carnivora	Canidae	Nyctereutes procyonoides	Raccoon dog	NpKi	VSVΔG*-EG.5.1	2.31	0.130767
Carnivora	Canidae	Nyctereutes procyonoides	Raccoon dog	NpKi	VSVΔG*-B.1.617.2	2.59	0.116762
Carnivora	Canidae	Nyctereutes procyonoides	Raccoon dog	NpKi	VSVΔG*-RaTG13	0.79	0.157162
Carnivora	Canidae	Nyctereutes procyonoides	Raccoon dog	NpKi	VSVΔG*-RmYN02	0.57	0.102632
Carnivora	Canidae	Nyctereutes procyonoides	Raccoon dog	NpKi	VSVΔG*-SARS2	2.24	0.386825
Carnivora	Canidae	Nyctereutes procyonoides	Raccoon dog	NpKi	VSVΔG*-XBB	2.24	0.197569
Carnivora	Canidae	Nyctereutes procyonoides	Raccoon dog	NpKi	VSVΔG*-XBB.1.16	3.16	0.439659
Carnivora	Canidae	Nyctereutes procyonoides	Raccoon dog	NpKi	VSVΔG*-XBB.1.5	2.04	0.351568
Artiodactyla	Bovidae	Ovis aries	Sheep	OaKi	VSVΔG*-BA.2.86	0.65	0.272213
Artiodactyla	Bovidae	Ovis aries	Sheep	OaKi	VSVΔG*-NoG	0.16	0.0878711
Artiodactyla	Bovidae	Ovis aries	Sheep	OaKi	VSVΔG*-EG.5.1	1.99	0.0776745
Artiodactyla	Bovidae	Ovis aries	Sheep	OaKi	VSVΔG*-RaTG13	1.81	0.133167
Artiodactyla	Bovidae	Ovis aries	Sheep	OaKi	VSVΔG*-RmYN02	2.1	0.128582
Artiodactyla	Bovidae	Ovis aries	Sheep	OaKi	VSVΔG*-SARS2	2.23	0.13
Rodentia	Octodontidae	Octodon degus	Common degu	OdLu	VSVΔG*-BA.2.75	3.4	0.824864
Rodentia	Octodontidae	Octodon degus	Common degu	OdLu	VSVΔG*-BA.2.86	5.3	1.39102
Rodentia	Octodontidae	Octodon degus	Common degu	OdLu	VSVΔG*-NoG	0.24	0.138655
Rodentia	Octodontidae	Octodon degus	Common degu	OdLu	VSVΔG*-EG.5.1	3.6	0.37581
Rodentia	Octodontidae	Octodon degus	Common degu	OdLu	VSVΔG*-B.1.617.2	4.35	0.736637
Rodentia	Octodontidae	Octodon degus	Common degu	OdLu	VSVΔG*-RaTG13	1.97	0.822456
Rodentia	Octodontidae	Octodon degus	Common degu	OdLu	VSVΔG*-RmYN02	0.21	0.108427
Rodentia	Octodontidae	Octodon degus	Common degu	OdLu	VSVΔG*-SARS2	1.89	1.3299
Rodentia	Octodontidae	Octodon degus	Common degu	OdLu	VSVΔG*-XBB	3.21	0.512152
Rodentia	Octodontidae	Octodon degus	Common degu	OdLu	VSVΔG*-XBB.1.16	4.99	0.750822
Rodentia	Octodontidae	Octodon degus	Common degu	OdLu	VSVΔG*-XBB.1.5	3.12	0.204042
Didelphimorphia	Didelphidae	Monodelphis domestica	Gray short-tailed opossum	OK	VSVΔG*-BA.2.75	1.02	0.165025
Didelphimorphia	Didelphidae	Monodelphis domestica	Gray short-tailed opossum	OK	VSVΔG*-BA.2.86	1.78	0.400791
Didelphimorphia	Didelphidae	Monodelphis domestica	Gray short-tailed opossum	OK	VSVΔG*-NoG	0.2	0.0360555
Didelphimorphia	Didelphidae	Monodelphis domestica	Gray short-tailed opossum	OK	VSVΔG*-EG.5.1	1.35	0.0152753
Didelphimorphia	Didelphidae	Monodelphis domestica	Gray short-tailed opossum	OK	VSVΔG*-B.1.617.2	1.67	0.255799
Didelphimorphia	Didelphidae	Monodelphis domestica	Gray short-tailed opossum	OK	VSVΔG*-RaTG13	1.05	0.340783
Didelphimorphia	Didelphidae	Monodelphis domestica	Gray short-tailed opossum	OK	VSVΔG*-RmYN02	0.8	0.0680686
Didelphimorphia	Didelphidae	Monodelphis domestica	Gray short-tailed opossum	OK	VSVΔG*-SARS2	1.19	0.13
Didelphimorphia	Didelphidae	Monodelphis domestica	Gray short-tailed opossum	OK	VSVΔG*-XBB	0.94	0.0208167
Didelphimorphia	Didelphidae	Monodelphis domestica	Gray short-tailed opossum	OK	VSVΔG*-XBB.1.16	1.25	0.145717
Didelphimorphia	Didelphidae	Monodelphis domestica	Gray short-tailed opossum	OK	VSVΔG*-XBB.1.5	1.17	0.255408
Chiroptera	Vespertilionidae	Pipistrellus abramus	Japanese pipistrelle	PabKi.1	VSVΔG*-BA.2.75	1.78	0.268701
Chiroptera	Vespertilionidae	Pipistrellus abramus	Japanese pipistrelle	PabKi.1	VSVΔG*-BA.2.86	1.66	0.0636396
Chiroptera	Vespertilionidae	Pipistrellus abramus	Japanese pipistrelle	PabKi.1	VSVΔG*-NoG	0
Chiroptera	Vespertilionidae	Pipistrellus abramus	Japanese pipistrelle	PabKi.1	VSVΔG*-EG.5.1	1.72	0.381838
Chiroptera	Vespertilionidae	Pipistrellus abramus	Japanese pipistrelle	PabKi.1	VSVΔG*-B.1.617.2	1.9	0.212132
Chiroptera	Vespertilionidae	Pipistrellus abramus	Japanese pipistrelle	PabKi.1	VSVΔG*-RaTG13	1.71	0.628517
Chiroptera	Vespertilionidae	Pipistrellus abramus	Japanese pipistrelle	PabKi.1	VSVΔG*-RmYN02	1.75	0.360624
Chiroptera	Vespertilionidae	Pipistrellus abramus	Japanese pipistrelle	PabKi.1	VSVΔG*-SARS2	2.81	0.268701
Chiroptera	Vespertilionidae	Pipistrellus abramus	Japanese pipistrelle	PabKi.1	VSVΔG*-XBB	1.91	0.473762
Chiroptera	Vespertilionidae	Pipistrellus abramus	Japanese pipistrelle	PabKi.1	VSVΔG*-XBB.1.16	2.42	1.03238
Chiroptera	Vespertilionidae	Pipistrellus abramus	Japanese pipistrelle	PabKi.1	VSVΔG*-XBB.1.5	2.77	0.841457
Chiroptera	Pteropodidae	Pteropus alecto	Black flying fox	PaKi	VSVΔG*-BA.2.75	1.73	0.135031
Chiroptera	Pteropodidae	Pteropus alecto	Black flying fox	PaKi	VSVΔG*-BA.2.86	2.44	0.266271
Chiroptera	Pteropodidae	Pteropus alecto	Black flying fox	PaKi	VSVΔG*-NoG	0.08	0.0381881
Chiroptera	Pteropodidae	Pteropus alecto	Black flying fox	PaKi	VSVΔG*-EG.5.1	1.89	0.0737111
Chiroptera	Pteropodidae	Pteropus alecto	Black flying fox	PaKi	VSVΔG*-B.1.617.2	2.11	0.395769
Chiroptera	Pteropodidae	Pteropus alecto	Black flying fox	PaKi	VSVΔG*-RaTG13	2.1	0.223681
Chiroptera	Pteropodidae	Pteropus alecto	Black flying fox	PaKi	VSVΔG*-RmYN02	1.88	0.331512
Chiroptera	Pteropodidae	Pteropus alecto	Black flying fox	PaKi	VSVΔG*-SARS2	3.56	0.111505
Chiroptera	Pteropodidae	Pteropus alecto	Black flying fox	PaKi	VSVΔG*-XBB	2.19	0.110151
Chiroptera	Pteropodidae	Pteropus alecto	Black flying fox	PaKi	VSVΔG*-XBB.1.16	2.3	0.155242
Chiroptera	Pteropodidae	Pteropus alecto	Black flying fox	PaKi	VSVΔG*-XBB.1.5	2.11	0.189033
Diprotodontia	Petauridae	Petaurus breviceps	Sugar glider	PbKi	VSVΔG*-BA.2.75	3.6	0.515978
Diprotodontia	Petauridae	Petaurus breviceps	Sugar glider	PbKi	VSVΔG*-BA.2.86	3.31	0.543722
Diprotodontia	Petauridae	Petaurus breviceps	Sugar glider	PbKi	VSVΔG*-NoG	0.12	0.0282902
Diprotodontia	Petauridae	Petaurus breviceps	Sugar glider	PbKi	VSVΔG*-EG.5.1	3.34	0.23029
Diprotodontia	Petauridae	Petaurus breviceps	Sugar glider	PbKi	VSVΔG*-B.1.617.2	3.07	0.21
Diprotodontia	Petauridae	Petaurus breviceps	Sugar glider	PbKi	VSVΔG*-RaTG13	2.18	0.447921
Diprotodontia	Petauridae	Petaurus breviceps	Sugar glider	PbKi	VSVΔG*-RmYN02	2.12	0.362261
Diprotodontia	Petauridae	Petaurus breviceps	Sugar glider	PbKi	VSVΔG*-SARS2	2.67	0.064291
Diprotodontia	Petauridae	Petaurus breviceps	Sugar glider	PbKi	VSVΔG*-XBB	3.09	0.30271
Diprotodontia	Petauridae	Petaurus breviceps	Sugar glider	PbKi	VSVΔG*-XBB.1.16	3.53	0.275015
Diprotodontia	Petauridae	Petaurus breviceps	Sugar glider	PbKi	VSVΔG*-XBB.1.5	1.55	1.22655
Hyracoidea	Procaviidae	Procavia capensis	Rock hyrax	PcLu	VSVΔG*-BA.2.75	6.15	0.510718
Hyracoidea	Procaviidae	Procavia capensis	Rock hyrax	PcLu	VSVΔG*-BA.2.86	8.46	0.448813
Hyracoidea	Procaviidae	Procavia capensis	Rock hyrax	PcLu	VSVΔG*-NoG	0.42	0.156205
Hyracoidea	Procaviidae	Procavia capensis	Rock hyrax	PcLu	VSVΔG*-EG.5.1	5.82	0.288444
Hyracoidea	Procaviidae	Procavia capensis	Rock hyrax	PcLu	VSVΔG*-B.1.617.2	7.92	0.147309
Hyracoidea	Procaviidae	Procavia capensis	Rock hyrax	PcLu	VSVΔG*-RaTG13	5.98	0.508167
Hyracoidea	Procaviidae	Procavia capensis	Rock hyrax	PcLu	VSVΔG*-RmYN02	8.87	9.82459
Hyracoidea	Procaviidae	Procavia capensis	Rock hyrax	PcLu	VSVΔG*-SARS2	6	1.52804
Hyracoidea	Procaviidae	Procavia capensis	Rock hyrax	PcLu	VSVΔG*-XBB	9.11	5.23032
Hyracoidea	Procaviidae	Procavia capensis	Rock hyrax	PcLu	VSVΔG*-XBB.1.16	6.92	0.914185
Hyracoidea	Procaviidae	Procavia capensis	Rock hyrax	PcLu	VSVΔG*-XBB.1.5	10.67	7.93636
Rodentia	Muridae	Pachyuromys duprasi	Fat-tailed gerbil	PdKi	VSVΔG*-BA.2.75	1.14	0.222711
Rodentia	Muridae	Pachyuromys duprasi	Fat-tailed gerbil	PdKi	VSVΔG*-BA.2.86	1.59	0.292062
Rodentia	Muridae	Pachyuromys duprasi	Fat-tailed gerbil	PdKi	VSVΔG*-NoG	0.29	0.0702377
Rodentia	Muridae	Pachyuromys duprasi	Fat-tailed gerbil	PdKi	VSVΔG*-EG.5.1	1.31	0.438444
Rodentia	Muridae	Pachyuromys duprasi	Fat-tailed gerbil	PdKi	VSVΔG*-B.1.617.2	1.63	0.205994
Rodentia	Muridae	Pachyuromys duprasi	Fat-tailed gerbil	PdKi	VSVΔG*-RaTG13	0.66	0.424617
Rodentia	Muridae	Pachyuromys duprasi	Fat-tailed gerbil	PdKi	VSVΔG*-RmYN02	0.81	0.238607
Rodentia	Muridae	Pachyuromys duprasi	Fat-tailed gerbil	PdKi	VSVΔG*-SARS2	0.44	0.394631
Rodentia	Muridae	Pachyuromys duprasi	Fat-tailed gerbil	PdKi	VSVΔG*-XBB	1.46	0.344287
Rodentia	Muridae	Pachyuromys duprasi	Fat-tailed gerbil	PdKi	VSVΔG*-XBB.1.16	1.46	0.265141
Rodentia	Muridae	Pachyuromys duprasi	Fat-tailed gerbil	PdKi	VSVΔG*-XBB.1.5	1.11	0.225462
Chiroptera	Vespertilionidae	Pipistrellus javanicus	Javan pipistrelle	PjKi	VSVΔG*-BA.2.86	4.25	0.070946
Chiroptera	Vespertilionidae	Pipistrellus javanicus	Javan pipistrelle	PjKi	VSVΔG*-EG.5.1	3.73	0.812958
Chiroptera	Vespertilionidae	Pipistrellus javanicus	Javan pipistrelle	PjKi	VSVΔG*-B.1.617.2	3.96	0.399291
Chiroptera	Vespertilionidae	Pipistrellus javanicus	Javan pipistrelle	PjKi	VSVΔG*-SARS2	4.4	0.061101
Chiroptera	Vespertilionidae	Pipistrellus javanicus	Javan pipistrelle	PjKi	VSVΔG*-XBB	3.69	0.126623
Chiroptera	Vespertilionidae	Pipistrellus javanicus	Javan pipistrelle	PjKi	VSVΔG*-XBB.1.16	3.73	0.355293
Chiroptera	Vespertilionidae	Pipistrellus javanicus	Javan pipistrelle	PjKi	VSVΔG*-XBB.1.5	3.82	0.329596
Artiodactyla	Suidae	Sus scrofa	Pig	PK-15	VSVΔG*-BA.2.75	2.6	0.209523
Artiodactyla	Suidae	Sus scrofa	Pig	PK-15	VSVΔG*-BA.2.86	1.93	0.251197
Artiodactyla	Suidae	Sus scrofa	Pig	PK-15	VSVΔG*-NoG	0.17	0.06
Artiodactyla	Suidae	Sus scrofa	Pig	PK-15	VSVΔG*-EG.5.1	1.67	0.31225
Artiodactyla	Suidae	Sus scrofa	Pig	PK-15	VSVΔG*-B.1.617.2	1.79	0.160935
Artiodactyla	Suidae	Sus scrofa	Pig	PK-15	VSVΔG*-RaTG13	1.51	0.237978
Artiodactyla	Suidae	Sus scrofa	Pig	PK-15	VSVΔG*-RmYN02	1.4	0.0929157
Artiodactyla	Suidae	Sus scrofa	Pig	PK-15	VSVΔG*-SARS2	2.01	0.646297
Artiodactyla	Suidae	Sus scrofa	Pig	PK-15	VSVΔG*-XBB	2.89	0.0702377
Artiodactyla	Suidae	Sus scrofa	Pig	PK-15	VSVΔG*-XBB.1.16	3.41	1.48563
Artiodactyla	Suidae	Sus scrofa	Pig	PK-15	VSVΔG*-XBB.1.5	2.95	0.648563
Chiroptera	Rhinolophidae	Rhinolophus malayanus	Malayan horseshoe bat	RmKi	VSVΔG*-BA.2.75	1.04	1.57393
Chiroptera	Rhinolophidae	Rhinolophus malayanus	Malayan horseshoe bat	RmKi	VSVΔG*-BA.2.86	2.9	0.211266
Chiroptera	Rhinolophidae	Rhinolophus malayanus	Malayan horseshoe bat	RmKi	VSVΔG*-EG.5.1	1.77	0.245561
Chiroptera	Rhinolophidae	Rhinolophus malayanus	Malayan horseshoe bat	RmKi	VSVΔG*-B.1.617.2	2.36	0.354448
Chiroptera	Rhinolophidae	Rhinolophus malayanus	Malayan horseshoe bat	RmKi	VSVΔG*-SARS2	1.6	0.336204
Chiroptera	Rhinolophidae	Rhinolophus malayanus	Malayan horseshoe bat	RmKi	VSVΔG*-XBB	1.99	0.136137
Chiroptera	Rhinolophidae	Rhinolophus malayanus	Malayan horseshoe bat	RmKi	VSVΔG*-XBB.1.16	2.58	0.302875
Chiroptera	Rhinolophidae	Rhinolophus malayanus	Malayan horseshoe bat	RmKi	VSVΔG*-XBB.1.5	2.22	0.15885
Chiroptera	Rhinolophidae	Rhinolophus pearsonii	Malayan horseshoe bat	RpKi	VSVΔG*-BA.2.75	4.42	0.381838
Chiroptera	Rhinolophidae	Rhinolophus pearsonii	Pearson's horseshoe bat	RpKi	VSVΔG*-BA.2.86	4.53	0.378726
Chiroptera	Rhinolophidae	Rhinolophus pearsonii	Pearson's horseshoe bat	RpKi	VSVΔG*-NoG	0.26	0.0251661
Chiroptera	Rhinolophidae	Rhinolophus pearsonii	Pearson's horseshoe bat	RpKi	VSVΔG*-EG.5.1	4.12	0.936429
Chiroptera	Rhinolophidae	Rhinolophus pearsonii	Pearson's horseshoe bat	RpKi	VSVΔG*-B.1.617.2	5.32	0.374767
Chiroptera	Rhinolophidae	Rhinolophus pearsonii	Pearson's horseshoe bat	RpKi	VSVΔG*-RaTG13	3.88	0.598025
Chiroptera	Rhinolophidae	Rhinolophus pearsonii	Pearson's horseshoe bat	RpKi	VSVΔG*-RmYN02	3.22	0.639296
Chiroptera	Rhinolophidae	Rhinolophus pearsonii	Pearson's horseshoe bat	RpKi	VSVΔG*-SARS2	4.61	0.890955
Chiroptera	Rhinolophidae	Rhinolophus pearsonii	Pearson's horseshoe bat	RpKi	VSVΔG*-XBB	3.98	0.961665
Chiroptera	Rhinolophidae	Rhinolophus pearsonii	Pearson's horseshoe bat	RpKi	VSVΔG*-XBB.1.16	4.26	0.247487
Chiroptera	Rhinolophidae	Rhinolophus pearsonii	Pearson's horseshoe bat	RpKi	VSVΔG*-XBB.1.5	4.23	0.275772
Chiroptera	Vespertilionidae	Plecotus auritus	Brown Long-eared Bat	PlaKi	VSVΔG*-BA.2.75	0.54	0.142244
Chiroptera	Vespertilionidae	Plecotus auritus	Brown Long-eared Bat	PlaKi	VSVΔG*-BA.2.86	0.68	0.202073
Chiroptera	Vespertilionidae	Plecotus auritus	Brown Long-eared Bat	PlaKi	VSVΔG*-NoG	0.26	0.109697
Chiroptera	Vespertilionidae	Plecotus auritus	Brown Long-eared Bat	PlaKi	VSVΔG*-EG.5.1	0.51	0.135769
Chiroptera	Vespertilionidae	Plecotus auritus	Brown Long-eared Bat	PlaKi	VSVΔG*-B.1.617.2	0.81	0.512933
Chiroptera	Vespertilionidae	Plecotus auritus	Brown Long-eared Bat	PlaKi	VSVΔG*-RaTG13	0.71	0.299388
Chiroptera	Vespertilionidae	Plecotus auritus	Brown Long-eared Bat	PlaKi	VSVΔG*-RmYN02	0.45	0.187705
Chiroptera	Vespertilionidae	Plecotus auritus	Brown Long-eared Bat	PlaKi	VSVΔG*-SARS2	0.63	0.155027
Chiroptera	Vespertilionidae	Plecotus auritus	Brown Long-eared Bat	PlaKi	VSVΔG*-XBB	0.51	0.158745
Chiroptera	Vespertilionidae	Plecotus auritus	Brown Long-eared Bat	PlaKi	VSVΔG*-XBB.1.16	0.4	0.0602771
Chiroptera	Vespertilionidae	Plecotus auritus	Brown Long-eared Bat	PlaKi	VSVΔG*-XBB.1.5	0.37	0.120139
Scandentia	Tupaia belangeri	Tupaia belangeri	Northern treeshrew	TbKi	VSVΔG*-BA.2.75	2.53	0.783518
Scandentia	Tupaia belangeri	Tupaia belangeri	Northern treeshrew	TbKi	VSVΔG*-BA.2.86	2.78	1.22908
Scandentia	Tupaia belangeri	Tupaia belangeri	Northern treeshrew	TbKi	VSVΔG*-NoG	0.27	0.337095
Scandentia	Tupaia belangeri	Tupaia belangeri	Northern treeshrew	TbKi	VSVΔG*-EG.5.1	2.14	1.57817
Scandentia	Tupaia belangeri	Tupaia belangeri	Northern treeshrew	TbKi	VSVΔG*-B.1.617.2	2.19	0.200333
Scandentia	Tupaia belangeri	Tupaia belangeri	Northern treeshrew	TbKi	VSVΔG*-RaTG13	1.45	0.440151
Scandentia	Tupaia belangeri	Tupaia belangeri	Northern treeshrew	TbKi	VSVΔG*-RmYN02	1.99	0.862863
Scandentia	Tupaia belangeri	Tupaia belangeri	Northern treeshrew	TbKi	VSVΔG*-SARS2	1.16	1.0152
Scandentia	Tupaia belangeri	Tupaia belangeri	Northern treeshrew	TbKi	VSVΔG*-XBB	1.86	0.367151
Scandentia	Tupaia belangeri	Tupaia belangeri	Northern treeshrew	TbKi	VSVΔG*-XBB.1.16	2.4	0.805998
Scandentia	Tupaia belangeri	Tupaia belangeri	Northern treeshrew	TbKi	VSVΔG*-XBB.1.5	2.83	1.16281
Chiroptera	Emballonuridae	Taphozous melanopogon	Black Bearded Tomb Bat	TmKi	VSVΔG*-BA.2.75	0.78	0.330051
Chiroptera	Emballonuridae	Taphozous melanopogon	Black Bearded Tomb Bat	TmKi	VSVΔG*-BA.2.86	1.41	0.0472582
Chiroptera	Emballonuridae	Taphozous melanopogon	Black Bearded Tomb Bat	TmKi	VSVΔG*-NoG	0.2	0.116281
Chiroptera	Emballonuridae	Taphozous melanopogon	Black Bearded Tomb Bat	TmKi	VSVΔG*-EG.5.1	1.16	0.145258
Chiroptera	Emballonuridae	Taphozous melanopogon	Black Bearded Tomb Bat	TmKi	VSVΔG*-B.1.617.2	0.87	0.101489
Chiroptera	Emballonuridae	Taphozous melanopogon	Black Bearded Tomb Bat	TmKi	VSVΔG*-RaTG13	0.68	0.196044
Chiroptera	Emballonuridae	Taphozous melanopogon	Black Bearded Tomb Bat	TmKi	VSVΔG*-RmYN02	0.37	0.0964365
Chiroptera	Emballonuridae	Taphozous melanopogon	Black Bearded Tomb Bat	TmKi	VSVΔG*-SARS2	1	0.130767
Chiroptera	Emballonuridae	Taphozous melanopogon	Black Bearded Tomb Bat	TmKi	VSVΔG*-XBB	0.9	0.258908
Chiroptera	Emballonuridae	Taphozous melanopogon	Black Bearded Tomb Bat	TmKi	VSVΔG*-XBB.1.16	0.97	0.09
Chiroptera	Emballonuridae	Taphozous melanopogon	Black Bearded Tomb Bat	TmKi	VSVΔG*-XBB.1.5	0.99	0.179536
Chiroptera	Vespertilionidae	Tylonycteris robustula	Greater bamboo bat	TrKi	VSVΔG*-BA.2.75	2.7	0.363456
Chiroptera	Vespertilionidae	Tylonycteris robustula	Greater bamboo bat	TrKi	VSVΔG*-BA.2.86	3.09	0.451331
Chiroptera	Vespertilionidae	Tylonycteris robustula	Greater bamboo bat	TrKi	VSVΔG*-NoG	0.17	0.0933024
Chiroptera	Vespertilionidae	Tylonycteris robustula	Greater bamboo bat	TrKi	VSVΔG*-EG.5.1	2.59	0.494267
Chiroptera	Vespertilionidae	Tylonycteris robustula	Greater bamboo bat	TrKi	VSVΔG*-RaTG13	1.42	0.228692
Chiroptera	Vespertilionidae	Tylonycteris robustula	Greater bamboo bat	TrKi	VSVΔG*-RmYN02	1.45	0.690217
Chiroptera	Vespertilionidae	Tylonycteris robustula	Greater bamboo bat	TrKi	VSVΔG*-SARS2	1.02	1.56333
Chiroptera	Vespertilionidae	Tylonycteris robustula	Greater bamboo bat	TrKi	VSVΔG*-XBB	2.31	0.463069
Chiroptera	Vespertilionidae	Tylonycteris robustula	Greater bamboo bat	TrKi	VSVΔG*-XBB.1.16	2.71	0.391067
Chiroptera	Vespertilionidae	Tylonycteris robustula	Greater bamboo bat	TrKi	VSVΔG*-XBB.1.5	3.05	0.501099
Primates	Cercopithecidae	Chlorocebus sabaeus	Green monkey	Vero	VSVΔG*-BA.2.75	4.66	0.270617
Primates	Cercopithecidae	Chlorocebus sabaeus	Green monkey	Vero	VSVΔG*-BA.2.86	0.8	0.0378594
Primates	Cercopithecidae	Chlorocebus sabaeus	Green monkey	Vero	VSVΔG*-NoG	0.1	0.0305341
Primates	Cercopithecidae	Chlorocebus sabaeus	Green monkey	Vero	VSVΔG*-EG.5.1	0.75	0.0208167
Primates	Cercopithecidae	Chlorocebus sabaeus	Green monkey	Vero	VSVΔG*-B.1.617.2	0.52	0.152753
Primates	Cercopithecidae	Chlorocebus sabaeus	Green monkey	Vero	VSVΔG*-SARS2	0.63	0.674191
Primates	Cercopithecidae	Chlorocebus sabaeus	Green monkey	Vero	VSVΔG*-XBB	1.85	0.0404145
Primates	Cercopithecidae	Chlorocebus sabaeus	Green monkey	Vero	VSVΔG*-XBB.1.16	3.68	0.562257
Primates	Cercopithecidae	Chlorocebus sabaeus	Green monkey	Vero	VSVΔG*-XBB.1.5	5.52	0.137961
Chiroptera	Vespertilionidae	Vespertilio sinensis	Asian particolored bat	VsKi	VSVΔG*-BA.2.75	10.86	2.57364
Chiroptera	Vespertilionidae	Vespertilio sinensis	Asian particolored bat	VsKi	VSVΔG*-BA.2.86	6.69	0.706069
Chiroptera	Vespertilionidae	Vespertilio sinensis	Asian particolored bat	VsKi	VSVΔG*-NoG	2.34	1.85554
Chiroptera	Vespertilionidae	Vespertilio sinensis	Asian particolored bat	VsKi	VSVΔG*-EG.5.1	5.66	0.37314
Chiroptera	Vespertilionidae	Vespertilio sinensis	Asian particolored bat	VsKi	VSVΔG*-B.1.617.2	7.45	1.01106
Chiroptera	Vespertilionidae	Vespertilio sinensis	Asian particolored bat	VsKi	VSVΔG*-RaTG13	3.35	0.323934
Chiroptera	Vespertilionidae	Vespertilio sinensis	Asian particolored bat	VsKi	VSVΔG*-RmYN02	2.42	1.1358
Chiroptera	Vespertilionidae	Vespertilio sinensis	Asian particolored bat	VsKi	VSVΔG*-SARS2	6.09	0.143643
Chiroptera	Vespertilionidae	Vespertilio sinensis	Asian particolored bat	VsKi	VSVΔG*-XBB	7.43	1.34448
Chiroptera	Vespertilionidae	Vespertilio sinensis	Asian particolored bat	VsKi	VSVΔG*-XBB.1.16	9.37	1.54254
Chiroptera	Vespertilionidae	Vespertilio sinensis	Asian particolored bat	VsKi	VSVΔG*-XBB.1.5	9.51	0.774403
Carnivora	Canidae	Vulpes vulpes	Red fox	VvKi	VSVΔG*-BA.2.75	0.66	0.12741
Carnivora	Canidae	Vulpes vulpes	Red fox	VvKi	VSVΔG*-BA.2.86	0.68	0.072111
Carnivora	Canidae	Vulpes vulpes	Red fox	VvKi	VSVΔG*-EG.5.1	0.81	0.214554
Carnivora	Canidae	Vulpes vulpes	Red fox	VvKi	VSVΔG*-B.1.617.2	0.58	0.142244
Carnivora	Canidae	Vulpes vulpes	Red fox	VvKi	VSVΔG*-SARS2	0.8	0.255147
Carnivora	Canidae	Vulpes vulpes	Red fox	VvKi	VSVΔG*-XBB	0.74	0.162583
Carnivora	Canidae	Vulpes vulpes	Red fox	VvKi	VSVΔG*-XBB.1.16	0.87	0.248462
Carnivora	Canidae	Vulpes vulpes	Red fox	VvKi	VSVΔG*-XBB.1.5	0.49	0
Rodentia	Muridae	Mus musculus	House mouse	MusKi	VSVΔG*-NoG	0.19	0.141421
Rodentia	Muridae	Mus musculus	House mouse	MusKi	VSVΔG*-BA.2.75	1.07	0.127279
Rodentia	Muridae	Mus musculus	House mouse	MusKi	VSVΔG*-BA.2.86	1.58	0.0424264
Rodentia	Muridae	Mus musculus	House mouse	MusKi	VSVΔG*-EG.5.1	0.53	0.424264
Rodentia	Muridae	Mus musculus	House mouse	MusKi	VSVΔG*-B.1.617.2	0.72	0.473762
Rodentia	Muridae	Mus musculus	House mouse	MusKi	VSVΔG*-RaTG13	0.31	0.0494975
Rodentia	Muridae	Mus musculus	House mouse	MusKi	VSVΔG*-RmYN02	0.81	0.148492
Rodentia	Muridae	Mus musculus	House mouse	MusKi	VSVΔG*-SARS2	0.51	0.148492
Rodentia	Muridae	Mus musculus	House mouse	MusKi	VSVΔG*-XBB	0.61	0.0353553
Rodentia	Muridae	Mus musculus	House mouse	MusKi	VSVΔG*-XBB.1.16	1.31	0.417193
Rodentia	Muridae	Mus musculus	House mouse	MusKi	VSVΔG*-XBB.1.5	1.29	0.0424264
Carnivora	Felidae	Felis catus	Cat	FcKi	VSVΔG*-NoG	1.12	0.170098
Carnivora	Felidae	Felis catus	Cat	FcKi	VSVΔG*-BA.2.75	2.99	0.466083
Carnivora	Felidae	Felis catus	Cat	FcKi	VSVΔG*-BA.2.86	3.41	0.820325
Carnivora	Felidae	Felis catus	Cat	FcKi	VSVΔG*-EG.5.1	2.72	0.660025
Carnivora	Felidae	Felis catus	Cat	FcKi	VSVΔG*-B.1.617.2	1.86	0.307896
Carnivora	Felidae	Felis catus	Cat	FcKi	VSVΔG*-RaTG13	2.33	0.384361
Carnivora	Felidae	Felis catus	Cat	FcKi	VSVΔG*-RmYN02	1.69	0.251462
Carnivora	Felidae	Felis catus	Cat	FcKi	VSVΔG*-SARS2	2.63	0.327465
Carnivora	Felidae	Felis catus	Cat	FcKi	VSVΔG*-XBB	3.46	0.181934
Carnivora	Felidae	Felis catus	Cat	FcKi	VSVΔG*-XBB.1.16	3.94	0.695725
Carnivora	Felidae	Felis catus	Cat	FcKi	VSVΔG*-XBB.1.5	3.79	0.446356
Chiroptera	Pteropodidae	Eonycteris spelaea	Lesser dawn bat	EsBEF	VSVΔG*-NoG	0.05	0.0417193
Chiroptera	Pteropodidae	Eonycteris spelaea	Lesser dawn bat	EsBEF	VSVΔG*-EG.5.1	0.08	0.0707107
Chiroptera	Pteropodidae	Eonycteris spelaea	Lesser dawn bat	EsBEF	VSVΔG*-B.1.617.2	0.19	0.0827315
Chiroptera	Pteropodidae	Eonycteris spelaea	Lesser dawn bat	EsBEF	VSVΔG*-RaTG13	0.23	0.0141421
Chiroptera	Pteropodidae	Eonycteris spelaea	Lesser dawn bat	EsBEF	VSVΔG*-RmYN02	0.21	0.212132
Chiroptera	Pteropodidae	Eonycteris spelaea	Lesser dawn bat	EsBEF	VSVΔG*-SARS2	0.11	0.121622
Chiroptera	Pteropodidae	Eonycteris spelaea	Lesser dawn bat	EsBEF	VSVΔG*-XBB	0.04	0.00424264
Chiroptera	Pteropodidae	Eonycteris spelaea	Lesser dawn bat	EsBEF	VSVΔG*-XBB.1.16	0.02	0.0509117
Chiroptera	Pteropodidae	Eonycteris spelaea	Lesser dawn bat	EsBEF	VSVΔG*-XBB.1.5	0	0
Chiroptera	Pteropodidae	Eonycteris spelaea	Lesser dawn bat	EsBEF	VSVΔG*-BA.2.75	0.04	0
Chiroptera	Pteropodidae	Eonycteris spelaea	Lesser dawn bat	EsBEF	VSVΔG*-BA.2.86	0.33	0.0311127
Chiroptera	Pteropodidae	Eonycteris spelaea	Lesser dawn bat	EsKi	VSVΔG*-NoG	0.86	0.226789
Chiroptera	Pteropodidae	Eonycteris spelaea	Lesser dawn bat	EsKi	VSVΔG*-BA.2.75	3.41	0.829719
Chiroptera	Pteropodidae	Eonycteris spelaea	Lesser dawn bat	EsKi	VSVΔG*-BA.2.86	4.94	1.54212
Chiroptera	Pteropodidae	Eonycteris spelaea	Lesser dawn bat	EsKi	VSVΔG*-EG.5.1	3.82	0.704438
Chiroptera	Pteropodidae	Eonycteris spelaea	Lesser dawn bat	EsKi	VSVΔG*-B.1.617.2	1.78	0.620027
Chiroptera	Pteropodidae	Eonycteris spelaea	Lesser dawn bat	EsKi	VSVΔG*-RaTG13	1.57	0.200333
Chiroptera	Pteropodidae	Eonycteris spelaea	Lesser dawn bat	EsKi	VSVΔG*-RmYN02	1.75	0.426732
Chiroptera	Pteropodidae	Eonycteris spelaea	Lesser dawn bat	EsKi	VSVΔG*-SARS2	3.51	1.55859
Chiroptera	Pteropodidae	Eonycteris spelaea	Lesser dawn bat	EsKi	VSVΔG*-XBB	4.63	0.332466
Chiroptera	Pteropodidae	Eonycteris spelaea	Lesser dawn bat	EsKi	VSVΔG*-XBB.1.16	4.95	1.70647
Chiroptera	Pteropodidae	Eonycteris spelaea	Lesser dawn bat	EsKi	VSVΔG*-XBB.1.5	3.54	0.905373
Carnivora	Viverridae	Paguma larvata	Paguma larvata	PlKi	VSVΔG*-EG.5.1	10.97	1.67413
Carnivora	Viverridae	Paguma larvata	Paguma larvata	PlKi	VSVΔG*-SARS2	10.43	0.764286
Carnivora	Viverridae	Paguma larvata	Paguma larvata	PlKi	VSVΔG*-XBB	10.59	0.971665
Carnivora	Viverridae	Paguma larvata	Paguma larvata	PlKi	VSVΔG*-XBB.1.16	11.4	1.31149
Carnivora	Viverridae	Paguma larvata	Paguma larvata	PlKi	VSVΔG*-XBB.1.5	10.38	1.67482
Carnivora	Viverridae	Paguma larvata	Paguma larvata	PlKi	VSVΔG*-BA.2.75	12.66	1.675
Carnivora	Viverridae	Paguma larvata	Paguma larvata	PlKi	VSVΔG*-BA.2.86	13.93	0.750555

## Sheet: Sheet2
Cell
A549	1
AsKi		1
NEF	1
BbKi		1
BcKi		1
BcLu
BHK-21	1	1
EaKi		1
EcKi		1
GkKi		1
Huh-7	1
KkKi		1
MDCK	1	1
MfKi		1
MfuKi		1
MhKi		1
MlKi		1
MmKi		1
MpeKi		1
MpKi		1
MpuKi.2		1
MsKi		1
Mv.1.lu	1
NpKi		1
OaKi		1
OdLu
OK	1	1
PabKi.1		1
PaKi	1	1
PbKi		1
PcLu
PdKi		1
PjKi		1
PK-15	1	1
RmKi		1
RpKi		1
PlaKi		1
TbKi		1
TmKi		1
TrKi		1
Vero	1	1
VsKi		1
VvKi		1
MusKi		1
FcKi		1
EsBEF
EsKi		1
PlKi		1

## Sheet: Sheet1
Species
Heterocephalus glaber
Mesocricetus auratus
Graphiurus kelleni
Octodon degus
Pachyuromys duprasi
Mus musculus
