# Supplementary material for: Cross-Species Susceptibility of Emerging Variants of SARS-CoV-2 Spike
Source: Genes (Basel). 2024 Oct 14;15(10):1321. doi: 10.3390/genes15101321 (PMC11507407; doi:10.3390/genes15101321)
Supplement: Supplementary file 1 [file genes-15-01321-s001.zip › Supplementary Table S4.xlsx]

## Sheet: 1
Region	Mutation	Huh-7_1	Huh-7_2	Huh-7_.3	Huh-7_Ave	Huh-7_SD
WT	WT	6.32	5.99	6.53	6.28	0.272213
SP	L5Q	9.99	12.6	13.7	12.0967	1.90553
SP	L5H	8.3	7.95	7.98	8.07667	0.193993
SP	L5R	7.52	8.63	7.68	7.94333	0.600028
NTD	L18Q	10.4	9.63	10.5	10.1767	0.47606
NTD	T19N	11.7	11.5	12.5	11.9	0.52915
NTD	T19M	8.27	9.33	9.78	9.12667	0.775263
NTD	L24C	14.9	14	14.5	14.4667	0.450925
NTD	L24W	8.23	8.16	9.76	8.71667	0.904231
NTD	P25Q	9.66	11.2	9.85	10.2367	0.839663
NTD	T29K	10.7	11.8	10.4	10.9667	0.737111
NTD	T29M	4.73	5.44	5.13	5.1	0.355949
NTD	T29R	6.06	6.37	5.27	5.9	0.567186
NTD	V36E	4.22	3.86	2.99	3.69	0.632376
NTD	V36D	4.15	3.07	3.01	3.41	0.641561
NTD	V36G	3.76	4.71	4.3	4.25667	0.47648
NTD	A67E	5.39	5.31	6.99	5.89667	0.947699
NTD	T96K	3.06	3.47	3.64	3.39	0.298161
NTD	T95R	3.59	4.48	3.24	3.77	0.639296
NTD	S112Y	3.57	3.71	4.15	3.81	0.302655
NTD	S112C	4.19	4.45	4.45	4.36333	0.150111
NTD	Y145L	8.64	7.84	8.56	8.34667	0.440606
NTD	F157W	3.11	3.97	3.05	3.37667	0.514717
NTD	R158N	14.5	13.5	13.4	13.8	0.608276
NTD	R158M	16.3	15.8	15.8	15.9667	0.288675
NTD	G181D	9.02	9.55	10.8	9.79	0.913947
NTD	N211M	7.6	8.88	8.54	8.34	0.663023
NTD	L212Y	20.4	23.9	21.7	22	1.76918
NTD	L212W	2.69	2.5	2.42	2.53667	0.138684
NTD	A222E	7.72	9.9	8.5	8.70667	1.1046
NTD	A222D	10.6	10.8	11.5	10.9667	0.472582
NTD	A222G	9.13	8.71	8.68	8.84	0.251595
NTD	T250K	7.23	7.59	8.76	7.86	0.799937
NTD	T250M	8.69	7.81	7.25	7.91667	0.725902
NTD	T250R	3.32	3.45	3.6	3.45667	0.140119
NTD	P251Q	8.44	7.74	8.57	8.25	0.44643
NTD	V289E	8.96	7.61	6.87	7.81333	1.05973
NTD	V289D	3.23	3.42	3.41	3.35333	0.106927
NTD	V289G	8.85	8.41	7.89	8.38333	0.480555
RBD	R346M	8.64	7.58	7.72	7.98	0.575847
RBD	S371C	7.39	5.96	6.76	6.70333	0.716682
RBD	S371W	4.93	5.04	6.15	5.37333	0.674858
RBD	S373Y	6.89	6.92	7.57	7.12667	0.384231
RBD	S373F	7.13	8.91	8.34	8.12667	0.908974
RBD	S373C	11.9	13.4	14.6	13.3	1.35277
RBD	S373W	18.5	22.2	20.6	20.4333	1.85562
RBD	S375W	16.8	18.2	17.8	17.6	0.72111
RBD	T376M	15.5	17.9	18.7	17.3667	1.66533
RBD	T376R	14.1	16.5	18.5	16.3667	2.20303
RBD	R408M	17.6	17.1	16.6	17.1	0.5
RBD	N440M	10.8	11.2	8.85	10.2833	1.25731
RBD	G446E	15.7	14.3	13.7	14.5667	1.02632
RBD	L452H	14.7	14.2	12.7	13.8667	1.04083
RBD	S477M	8.38	9.88	8.96	9.07333	0.756395
RBD	T478M	10.5	12.5	9.92	10.9733	1.35356
RBD	T478S	9.43	9.2	8.79	9.14	0.324191
RBD	G496E	9.41	7.28	7.41	8.03333	1.194
RBD	G496A	10	9.19	10.5	9.89667	0.661085
RBD	Y505L	4.01	4.08	3.17	3.75333	0.506392
RBD	Y505C	15.9	15	13.4	14.7667	1.26623
RBD	Y505W	5.28	4.22	3.37	4.29	0.956922
CTD1	T547N	2.57	5.06	6.95	4.86	2.19684
CTD1	T547M	4.98	7.3	8.84	7.04	1.94309
CTD1	T572K	6.35	7.46	9.28	7.69667	1.47927
CTD1	T572M	6.91	9.38	7.44	7.91	1.30035
CTD1	T572R	4.75	3.99	4.7	4.48	0.425088
CTD2	Q613P	3.57	2.49	2.74	2.93333	0.565361
CTD2	P681Q	7.08	7.03	6.91	7.00667	0.0873689
Backbone	A701D	13.8	13	10.1	12.3	1.94679
Backbone	N764M	3.51	3.31	3.43	3.41667	0.100664
Backbone	N764T	4.18	3.88	3.33	3.79667	0.431084
Backbone	P809H	3.88	2.97	4.05	3.63333	0.580718
Backbone	I850K	10.2	11	7.88	9.69333	1.62053
Backbone	I850R	5.28	6.15	6.24	5.89	0.530189
Backbone	N856M	5.17	6.31	4.82	5.43333	0.779123
Backbone	N856T	7.65	9.15	7.69	8.16333	0.854712
Backbone	T859K	6.57	6.25	5.44	6.08667	0.582437
Backbone	T859M	7.68	5.18	7.68	6.84667	1.44338
Backbone	T859R	7.23	9.72	8.52	8.49	1.24527
HR1	D950V	9.86	9.88	9.69	9.81	0.104403
HR1	Q954P	5.94	5.72	5.28	5.64667	0.336056
HR1	N969I	4.22	5.38	5.73	5.11	0.79038
HR1	N969M	7.6	7.62	8.14	7.78667	0.306159
HR1	L981Q	11.1	10.7	9.92	10.5733	0.600111
HR1	L981R	7.94	9.77	8.7	8.80333	0.919366
Backbone	A1078E	5.04	5.33	5.49	5.28667	0.228108
Backbone	I1081K	5.55	5.09	6.25	5.63	0.584123
Backbone	I1081R	4.9	5.22	5.76	5.29333	0.434665
Backbone	I1081S	5.88	6.57	6.85	6.43333	0.499233
Backbone	V1104E	6.72	7.42	6.42	6.85333	0.51316
Backbone	V1104D	5.85	6.03	5.13	5.67	0.476235
Backbone	V1104G	5.51	5.57	5.1	5.39333	0.255799
Backbone	L1141Y	6.6	5.76	5.94	6.1	0.442267
Backbone	L1141C	6.74	6.54	6.55	6.61	0.112694
Backbone	P1162H	4.21	5.61	4.28	4.7	0.78886
CT	V1264D	6.84	6.83	6.22	6.63	0.355106
