# Supplementary material for: Cross-Species Susceptibility of Emerging Variants of SARS-CoV-2 Spike
Source: Genes (Basel). 2024 Oct 14;15(10):1321. doi: 10.3390/genes15101321 (PMC11507407; doi:10.3390/genes15101321)
Supplement: Supplementary file 1 [file genes-15-01321-s001.zip › Supplementary Table S5.xlsx]

## Sheet: Sheet1
Sites with high frequency mutation rates are important molecular signatures of many SARS-CoV-2 variants
WHO lineages	PANGO lineages	L24	R158	L212	S373	S375	T376	R408	G446	L452	Y505
Delta	B.1.617.2		√							√
Omicron	B.1.1.529			√		√			√
	BA.1				√	√			√		√
	BA.2	√			√	√	√	√			√
	BA.2.12.1	√			√	√	√	√			√
	BA.2.75	√			√	√	√	√	√		√
	BA.4	√			√	√	√	√		√	√
	BA.5	√			√	√	√	√		√	√
	BO.1	√			√	√	√	√		√	√
	XBB	√			√	√	√	√	√		√
	XBB.1.5	√			√	√	√	√	√		√
	XBB.1.16	√			√	√	√	√	√		√
	XBB.1.9	√			√	√	√	√	√		√
	XBB.2.3	√			√	√	√	√	√		√
	CH.1.1	√			√	√	√	√	√	√	√
	EG.5.1	√			√	√	√	√	√		√
