# Supplementary material for: Cross-Species Susceptibility of Emerging Variants of SARS-CoV-2 Spike
Source: Genes (Basel). 2024 Oct 14;15(10):1321. doi: 10.3390/genes15101321 (PMC11507407; doi:10.3390/genes15101321)
Supplement: Supplementary file 1 [file genes-15-01321-s001.zip › Supplementary Table S6.xlsx]

## Sheet: Sheet1
Order	Species	Cells	WT	WT_sd	L24C	L24C_sd	R158N	R158N_sd	R158M	R158M_sd	L212Y	L212Y_sd	L212W	L212W_sd	S373C	S373C_sd	S373W	S373W_sd	S375W	S375W_sd	T376M	T376M_sd	T376R	T376R_sd	R408M	R408M_sd	G446E	G446E_sd	L452H	L452H_sd	Y505C	Y505C_sd
Chiroptera	Myotis laniger	MlKi	1.76667	0.234379	3.54	0.0173205	3.62667	0.456326	3.76	0.253574	4.59	0.156205	0.706667	0.102144	2.18333	0.418848	3.66667	0.708684	4.24667	0.371663	4.61333	0.240069	4.18	0.59925	3.97333	0.633193	4.31667	0.183394	2.96667	0.225906	1.89667	0.306159
Didelphimorphia	Monodelphis domestica	OK	0.923333	0.133167	2.67333	0.240069	1.66	0.103923	2.73333	0.234379	4.50333	0.198578	0.62	0.130767	1.54667	0.16563	2.85333	0.441173	2.94333	0.267644	2.52	0.257099	1.90333	0.406735	2.24	0.336452	3.00333	0.38553	2.28	0.28	3.08333	0.20108
Chiroptera	Aselliscus stoliczkanus	AsKi	0.696667	0.107858	2.4	0.475079	1.35	0.227156	2.07333	0.0802081	3.25	0.288444	0.31	0.05	1.45	0.0953939	2.25333	0.404516	2.48333	0.244404	2.87	0.182483	2.03333	0.211266	2.23	0.445084	2.25	0.0264575	1.71667	0.196554	2.15	0.491223
Chiroptera	Hipposideros pomona	HpKi	0.576667	0.150444	1.615	0.205061	0.753333	0.347035	0.63	0.160935	1.39	0.46669	0.476667	0.200083	0.626667	0.270062	0.863333	0.416333	0.566667	0.355293	0.98	0.325269	0.833333	0.242143	1.12333	0.198578	0.943333	0.133167	0.67	0.113137	1.13667	0.251462
Chiroptera	Tylonycteris robustula	TrKi	0.783333	0.228546	1.34333	0.249466	0.93	0.0916515	0.753333	0.080829	1.375	0.00707107	0.116667	0.023094	0.98	0.18	1.23	0.200749	1.27667	0.15695	1.42333	0.240901	1.40333	0.0986577	1.38667	0.25482	1.42667	0.0776745	1.18	0.0984886	0.863333	0.193993
Primates	Homo sapiens	Huh-7	6.28	0.272213	14.4667	0.450925	13.8	0.608276	15.9667	0.288675	22	1.76918	2.53667	0.138684	13.3	1.35277	20.4333	1.85562	17.6	0.72111	17.3667	1.66533	16.3667	2.20303	17.1	0.5	14.5667	1.02632	13.8667	1.04083	14.7667	1.26623
Carnivora	Felis catus	F81	0.97	0.167033	3.88667	0.654319	1.49333	0.0585947	2.31333	0.525389	5.02333	0.473744	0.29	0.06245	2.24333	0.762714	3.77333	0.721549	3.99333	0.492375	3.16667	0.741103	2.85333	0.205508	3.83333	0.0568624	3.63667	0.560833	2.67	0.337787	3.46	0.391535
Diprotodontia	Petaurus breviceps	PbHe	2.54667	0.123423	9.11	1.25646	1.23	0.21	1.64333	0.253246	1.45	0.242693	2.51667	0.300056	2.08667	0.68486	2.79	0.558659	2.31667	0.575181	2.68333	0.419325	2.80333	0.161658	2.62333	0.0945163	2.15333	0.598025	2.75333	0.174738	2.79667	0.518588
Carnivora	Neovison vison	Mv.1.Lu	5.53	0.953467	8.25	3.86977	5.50333	2.64031	7	1.99502	18.8	2.30651	1.99333	0.455009	5.39333	1.51243	9.55667	1.68838	10.8133	1.93249	9.64333	2.69419	9.09	1.7476	13.8467	4.39028	10.06	2.23229	10.3733	1.99101	12.8667	1.88237
Primates	Chlorocebus sabaeus	Vero E6	2.15333	0.0635085	2.56	0.0953939	2.27333	0.420278	3.13333	0.824035	4.00333	0.70713	2.04667	0.418848	1.59333	0.40104	3.14333	0.508953	2.25333	0.407226	2.57	0.540278	2.62667	0.42004	3.54667	0.39145	2.16333	0.446019	2.38	0.79643	1.20333	0.193477
Artiodactyla	Sus scrofa	PK-15	0.0866667	0.0305505	0.64	0.190788	0.373333	0.110151	0.506667	0.113725	2.37	1.28693	0.133333	0.0416333	0.246667	0.0832666	0.423333	0.249065	0.346667	0.0945163	0.313333	0.057735	0.286667	0.0702377	0.433333	0.0305505	0.46	0.04	0.573333	0.113725	0.813333	0.110151
Scandentia	Tupaia belangeri	TbKi	0.0276667	0.00942809	0.034	0.00989949	0.0615	0.0005	0.034	0.00989949	0.146	0.064	0.00666667	0.00942809	0.0336667	0.0193276	0.0553333	0.0257466	0.0133333	0.00942809	0.04	0.0432049	0.034	0.0349094	0.027	0.00989949	0.0273333	0.00967241	0.0606667	0.0278129	0.0546667	0.0386552
Carnivora	Canis lupus	BcKi	0.953333	0.0929157	4.27667	0.60136	2.56667	0.281129	2.86667	0.23029	5.42333	0.300222	0.543333	0.0503322	2.29333	0.046188	3.87667	0.287112	4.26333	0.500133	3.72333	0.337095	3.06667	0.162891	3.71667	0.355012	4.62333	0.647637	3.00333	0.352184	3.33	0.18735
Perissodactyla	Equus caballus	EcKi	0.48	0.0141421	0.596667	0.0321455	0.41	0.0556776	0.416667	0.100167	0.683333	0.115036	0.453333	0.117189	0.39	0.01	0.453333	0.207926	0.423333	0.0950438	0.416667	0.0305505	0.456667	0.0503322	0.45	0.105357	0.413333	0.0450925	0.503333	0.0750555	0.453333	0.156312
Chiroptera	Miniopterus fuliginosus	MfuKi	1.73333	0.090185	1.07333	0.090185	1.37667	0.210317	1.09333	0.0945163	0.676667	0.0907377	0.856667	0.15695	0.676667	0.0750555	0.696667	0.0665833	0.72	0.150997	0.86	0.043589	0.966667	0.231157	0.663333	0.0251661	0.73	0.0964365	0.86	0.02	0.796667	0.0404145
Carnivora	Mustela putorius	MpuKi	1.5275	0.570519	1.77	0.069282	1.85333	0.0737111	1.53333	0.0602771	2.06333	0.046188	1.28	0.105357	1.12667	0.151767	1.49333	0.270247	1.35333	0.100167	1.21	0.13	1.63333	0.195021	1.15	0.0793725	1.25	0.1249	1.30667	0.111505	1.34333	0.347035
Perissodactyla	Equus asinus	EaKi	0.045	0.0127279	0.112333	0.0332616	0.04	0.025865	0.073	0.0245561	0.077	0.048775	0.0723333	0.0251064	0.0283333	0.0196299	0.0566667	0.0356417	0.0996667	0.0262742	0.0616667	0.0342685	0.0663333	0.028006	0.0166667	0.0288675	0.0453333	0.0353883	0.0733333	0.0244404	0.0503333	0.0165025
Chiroptera	Myotis muricola	MmKi	0.0786667	0.0491664	0.076	0.0330454	0.0756667	0.0473744	0.043	0.0386911	0.076	0.03005	0.0503333	0.0376342	0.0646667	0.0565803	0.0463333	0.0057735	0.0573333	0.0430155	0.0573333	0.0248261	0.0796667	0.0282902	0.079	0.0157162	0.0996667	0.0525389	0.0886667	0.00635085	0.0753333	0.0440151
Artiodactyla	Bos taurus	MDBK	0.765	0.0636396	0.69	0.0173205	0.0756667	0.02	0.673333	0.170392	0.86	0.043589	0.996667	0.391067	0.573333	0.112398	0.823333	0.170978	0.723333	0.051316	0.746667	0.110151	0.93	0.137477	0.593333	0.136504	0.573333	0.144684	0.816667	0.0702377	0.546667	0.177858
Rodentia	Mesocricetus auratus	BHK-21	0.973333	0.100167	1.27333	0.236291	0.996667	0.20108	0.8	0.06245	0.653333	0.205264	0.773333	0.0929157	0.683333	0.090185	0.84	0.137477	0.616667	0.0862168	0.753333	0.153731	0.82	0.132288	0.59	0.0916515	0.446667	0.0650641	0.75	0.117898	0.676667	0.0351188
Primates	Macaca fascicularis	MfKi	2.25333	0.77242	2.07	0.217025	1.8	0.156205	1.70333	0.410163	1.72667	0.0585947	1.98	0.245764	1.20333	0.215948	1.90667	0.394631	1.54	0.302655	1.90667	0.245425	1.53	0.365103	1.69	0.525642	1.69	0.347707	1.39333	0.369639	1.68667	0.270617
Chiroptera	Myotis daubentonii	MdKi	0.296667	0.0971253	0.544667	0.426808	0.74	0.11	0.943333	0.195021	0.633333	0.119304	0.112667	0.0613297	0.886667	0.135031	0.78	0.0953939	0.873333	0.0472582	0.86	0.112694	1.25667	0.0896289	1.13333	0.151767	0.843333	0.140119	0.673333	0.185023	0.455	0.0494975
Chiroptera	Eonycteris spelaea	EsBEF	1.03667	0.519262	0.593333	0.298719	0.683333	0.325013	0.46	0.295127	0.663333	0.179536	0.97	0.671044	0.576667	0.325167	0.83	0.43715	0.61	0.12	0.833333	0.310859	0.726667	0.144684	0.903333	0.0945163	0.636667	0.0550757	0.72	0.216333	0.69	0.156205
Chiroptera	Rhinolophus thomas	RTKi	4.11333	1.50932	1.61333	0.271355	1.52333	0.0351188	1.45	0.230651	1.34667	0.655769	1.61	1.25224	1.65333	0.295014	1.59667	0.145717	2.15667	0.350048	2.39333	0.82809	1.9	1.26444	1.37	1.1212	1.15	0.405956	1.08	0.145258	1.86333	0.793872
Chiroptera	Murina hilgendorfi	MhKi	0.766667	0.106927	1.35	0.380395	0.976667	0.116762	1.08333	0.0404145	1.21667	0.335012	0.623333	0.170978	0.926667	0.12897	1.35333	0.122202	1.33333	0.181475	1.45667	0.198578	1.30667	0.501631	1.31	0.157162	1.25333	0.424774	1.20667	0.231589	1.01667	0.080829
Chiroptera	Pipistrellus abramus	PabKi	0.456667	0.117189	0.95	0.405956	0.816667	0.140119	0.703333	0.176163	1.02333	0.115036	0.63	0.3005	0.59	0.122882	0.65	0.06245	0.953333	0.135031	1.12	0.232594	1.7	1.0686	0.873333	0.150444	0.86	0.39128	0.713333	0.100167	0.733333	0.0929157
Lagomorpha	Oryctolagus cuniculus	OcKi	0.253333	0.0873689	1.47667	0.0960902	0.803333	0.130512	1.60667	0.591974	2.875	0.0212132	0.533333	0.205264	0.756667	0.167432	1.07	0.306105	1.24333	0.25482	0.923333	0.134288	1.13	0.262107	0.78	0.104403	0.866667	0.288848	0.726667	0.104083	0.645	0.0353553
Chiroptera	Myotis siligorensis	MsKi	0.683333	0.0378594	1.77	0.180831	1.9	0.336452	1.54333	0.0550757	2.095	0.0777817	0.71	0.135277	1.78667	0.300888	1.69	0.264575	1.66667	0.195533	2.08333	0.583467	1.39333	0.0208167	1.39333	0.143643	1.77333	0.104083	1.81	0.1253	1.32	0.0565685
Artiodactyla	Ovis aries	OaKi	0.376667	0.141539	1.13	0.331813	0.753333	0.159478	0.993333	0.232881	1.55667	0.146401	0.213333	0.0750555	0.693333	0.235867	1.13333	0.152753	0.743333	0.225019	0.87	0.122882	0.85	0.160935	0.93	0.043589	0.78	0.13	0.573333	0.0493288	0.753333	0.188237
Chiroptera	Myotis fimbriatus	MfiKi	2.31333	0.106927	3.63333	0.472687	3.80667	0.0665833	3.57667	0.291605	2.57667	0.0832666	2.11	0.0655744	2.88667	0.135031	2.59333	0.185023	2.94	0.82456	1.66	0.121244	2.12333	0.141539	1.63333	0.350761	2.52333	0.445571	2.65	0.166433	1.655	0.233345
Carnivora	Paguma larvata	PlKi	6.55333	0.379781	3.63	0.470319	13.4233	0.349476	14.7933	1.81896	17.7933	2.19509	2.12333	0.210317	10.2667	1.84571	13.22	1.23049	8.77333	0.823549	9.51333	1.30516	11.9933	0.921539	11.76	1.96054	11.75	1.84965	12.1767	1.85834	8.71	0.806102
Rodentia	Octodon degus	OdKi	2.61333	0.398037	4.46667	0.439811	3.61	0.2498	4.47	0.383014	5.00667	0.472476	0.606667	0.187705	2.9	0.403609	3.86	0.583866	4.27	0.715821	4.62	0.0953939	3.44667	0.698952	4.33	0.350428	3.48667	0.453468	3.96333	0.763501	2.715	0.784889
Rodentia	Graphiurus kelleni	GkHe	1.36667	0.197569	2.44667	0.352326	2.94333	0.764613	4.47	0.383014	5.00667	0.472476	0.636667	0.19218	2.69667	0.573527	2.36333	1.07816	3.32667	0.489524	2.43667	0.303535	2.28333	0.145717	1.95667	0.665758	1.44333	0.170098	2.14333	0.608714	2.78	0.19799
